# Supplementary material for: Methylated DNA Binding Domain Protein 2 (MBD2) Coordinately Silences Gene Expression through Activation of the MicroRNA hsa-mir-496 Promoter in Breast Cancer Cell Line
Source: PLoS One. 2013 Oct 29;8(10):e74009. doi: 10.1371/journal.pone.0074009 (PMC3812180; doi:10.1371/journal.pone.0074009)
Supplement: Table S1 — Repressed transcripts following MBD2 overexpression in MCF-10A. (XLSX) [file pone.0074009.s001.xlsx]

## Sheet: Sheet1
name	transcript	description	fold_change
GJA1	ENST00000282561	Gap junction alpha-1 protein (Connexin-43)(Cx43)(Gap junction 43 kDa heart protein) [Source:UniProtKB/Swiss-Prot;Acc:P17302]	0.0074831
SLC6A14	ENST00000371900	Sodium- and chloride-dependent neutral and basic amino acid transporter B(0+) (Amino acid transporter ATB0+)(Solute carrier family 6 member 14) [Source:UniProtKB/Swiss-Prot;Acc:Q9UN76]	0.0138616
DSG1	ENST00000257192	Desmoglein-1 Precursor (Desmosomal glycoprotein 1)(DG1)(DGI)(Pemphigus foliaceus antigen) [Source:UniProtKB/Swiss-Prot;Acc:Q02413]	0.0184297
KRT1	ENST00000252244	Keratin, type II cytoskeletal 1 (Cytokeratin-1)(CK-1)(Keratin-1)(K1)(67 kDa cytokeratin)(Hair alpha protein) [Source:UniProtKB/Swiss-Prot;Acc:P04264]	0.0185398
PRSS7	ENST00000284885	Enteropeptidase Precursor (EC 3.4.21.9)(Enterokinase)(Serine protease 7) [Contains Enteropeptidase non-catalytic heavy chain;Enteropeptidase catalytic light chain] [Source:UniProtKB/Swiss-Prot;Acc:P98073]	0.0204925
BBOX1	ENST00000263182	Gamma-butyrobetaine dioxygenase (EC 1.14.11.1)(Gamma-butyrobetaine,2-oxoglutarate dioxygenase)(Gamma-butyrobetaine hydroxylase)(Gamma-BBH) [Source:UniProtKB/Swiss-Prot;Acc:O75936]	0.0218402
KLK10	ENST00000391805	Kallikrein-10 Precursor (EC 3.4.21.-)(Protease serine-like 1)(Normal epithelial cell-specific 1) [Source:UniProtKB/Swiss-Prot;Acc:O43240]	0.0219034
SPRR1B	ENST00000307098	Cornifin-B (Small proline-rich protein IB)(SPR-IB)(14.9 kDa pancornulin) [Source:UniProtKB/Swiss-Prot;Acc:P22528]	0.0233849
SERPINB4	ENST00000332821	Serpin B4 (Squamous cell carcinoma antigen 2)(SCCA-2)(Leupin) [Source:UniProtKB/Swiss-Prot;Acc:P48594]	0.0236167
SDR16C5	ENST00000396721	Epidermal retinal dehydrogenase 2 (RDH-E2)(EPHD-2)(EC 1.1.1.-)(Retinal short chain dehydrogenase reductase 2)(retSDR2) [Source:UniProtKB/Swiss-Prot;Acc:Q8N3Y7]	0.0251364
SPRR1A	ENST00000368762	Cornifin-A (Small proline-rich protein IA)(SPR-IA)(SPRK)(19 kDa pancornulin) [Source:UniProtKB/Swiss-Prot;Acc:P35321]	0.0264334
PI3	ENST00000243924	Elafin Precursor (Elastase-specific inhibitor)(ESI)(Skin-derived antileukoproteinase)(SKALP)(Peptidase inhibitor 3)(WAP four-disulfide core domain protein 14)(Protease inhibitor WAP3) [Source:UniProtKB/Swiss-Prot;Acc:P19957]	0.0352227
S100A9	ENST00000368738	Protein S100-A9 (S100 calcium-binding protein A9)(Calgranulin-B)(Migration inhibitory factor-related protein 14)(MRP-14)(P14)(Leukocyte L1 complex heavy chain)(Calprotectin L1H subunit) [Source:UniProtKB/Swiss-Prot;Acc:P06702]	0.0413742
STEAP4	ENST00000380079	Metalloreductase STEAP4 (EC 1.16.1.-)(Six-transmembrane epithelial antigen of prostate 4)(SixTransMembrane protein of prostate 2)(Tumor necrosis factor, alpha-induced protein 9) [Source:UniProtKB/Swiss-Prot;Acc:Q687X5]	0.0423928
FXYD3	ENST00000406988	FXYD domain-containing ion transport regulator 3 Precursor (Chloride conductance inducer protein Mat-8)(Mammary tumor 8 kDa protein)(Phospholemman-like) [Source:UniProtKB/Swiss-Prot;Acc:Q14802]	0.0468974
AC020593.1	ENST00000226432	PGAP2-interacting protein [Source:UniProtKB/Swiss-Prot;Acc:Q9H720]	0.047033
KRT16	ENST00000301653	Keratin, type I cytoskeletal 16 (Cytokeratin-16)(CK-16)(Keratin-16)(K16) [Source:UniProtKB/Swiss-Prot;Acc:P08779]	0.0470522
TCN1	ENST00000257264	Transcobalamin-1 Precursor (TC-1)(Transcobalamin I)(TC I)(TCI) [Source:UniProtKB/Swiss-Prot;Acc:P20061]	0.0480791
SCGB1A1	ENST00000278282	Uteroglobin Precursor (Secretoglobin family 1A member 1)(Clara cell phospholipid-binding protein)(CCPBP)(Clara cells 10 kDa secretory protein)(CC10)(Urinary protein 1)(Urine protein 1)(UP1) [Source:UniProtKB/Swiss-Prot;Acc:P11684]	0.0483718
CLCA4	ENST00000370563	Calcium-activated chloride channel regulator 4 Precursor (Calcium-activated chloride channel family member 4)(hCLCA4)(Calcium-activated chloride channel protein 2)(CaCC-2)(hCaCC-2) [Contains Calcium-activated chloride channel regulator 4, 110 kDa form;Calcium-activated chloride channel regulator 4, 30 kDa form] [Source:UniProtKB/Swiss-Prot;Acc:Q14CN2]	0.0499531
FABP4	ENST00000256104	Fatty acid-binding protein, adipocyte (A-FABP)(AFABP)(Fatty acid-binding protein 4)(Adipocyte lipid-binding protein)(ALBP) [Source:UniProtKB/Swiss-Prot;Acc:P15090]	0.0506884
IL1RN	ENST00000409052	Interleukin-1 receptor antagonist protein Precursor (IL-1ra)(IL-1RN)(IRAP)(IL1 inhibitor)(ICIL-1RA)(Anakinra) [Source:UniProtKB/Swiss-Prot;Acc:P18510]	0.0534398
S100A8	ENST00000368733	Protein S100-A8 (S100 calcium-binding protein A8)(Calgranulin-A)(Migration inhibitory factor-related protein 8)(MRP-8)(P8)(Cystic fibrosis antigen)(CFAG)(Leukocyte L1 complex light chain)(Calprotectin L1L subunit)(Urinary stone protein band A) [Source:UniProtKB/Swiss-Prot;Acc:P05109]	0.0548645
SPRR3	ENST00000295367	Small proline-rich protein 3 (Cornifin beta)(Esophagin)(22 kDa pancornulin) [Source:UniProtKB/Swiss-Prot;Acc:Q9UBC9]	0.0584681
PROM2	ENST00000403131	Prominin-2 Precursor (PROM-2)(Prominin-like protein 2)(hPROML2) [Source:UniProtKB/Swiss-Prot;Acc:Q8N271]	0.0621717
SGPP2	ENST00000321276	Sphingosine-1-phosphate phosphatase 2 (SPPase2)(Spp2)(hSPP2)(EC 3.1.3.-)(Sphingosine-1-phosphatase 2) [Source:UniProtKB/Swiss-Prot;Acc:Q8IWX5]	0.0624963
SERPINB3	ENST00000356424	Serpin B3 (Squamous cell carcinoma antigen 1)(SCCA-1)(Protein T4-A) [Source:UniProtKB/Swiss-Prot;Acc:P29508]	0.0660462
SERPINB13	ENST00000269489	Serpin B13 (Proteinase inhibitor 13)(HaCaT UV-repressible serpin)(Hurpin)(Headpin) [Source:UniProtKB/Swiss-Prot;Acc:Q9UIV8]	0.0752191
TMEM30B	ENST00000355702	Cell cycle control protein 50B (Transmembrane protein 30B) [Source:UniProtKB/Swiss-Prot;Acc:Q3MIR4]	0.0752399
FXYD3	ENST00000344013	FXYD domain-containing ion transport regulator 3 Precursor (Chloride conductance inducer protein Mat-8)(Mammary tumor 8 kDa protein)(Phospholemman-like) [Source:UniProtKB/Swiss-Prot;Acc:Q14802]	0.0769594
TNFSF10	ENST00000241261	Tumor necrosis factor ligand superfamily member 10 (TNF-related apoptosis-inducing ligand)(Protein TRAIL)(Apo-2 ligand)(Apo-2L)(CD253 antigen) [Source:UniProtKB/Swiss-Prot;Acc:P50591]	0.0779129
FOLR1	ENST00000312293	Folate receptor alpha Precursor (FR-alpha)(Folate receptor 1)(Folate receptor, adult)(Adult folate-binding protein)(FBP)(Ovarian tumor-associated antigen MOv18)(KB cells FBP) [Source:UniProtKB/Swiss-Prot;Acc:P15328]	0.0802087
PALMD	ENST00000263174	Palmdelphin (Paralemnin-like protein) [Source:UniProtKB/Swiss-Prot;Acc:Q9NP74]	0.0847894
CA2	ENST00000285379	Carbonic anhydrase 2 (EC 4.2.1.1)(Carbonic anhydrase II)(CA-II)(Carbonate dehydratase II)(Carbonic anhydrase C)(CAC) [Source:UniProtKB/Swiss-Prot;Acc:P00918]	0.0852882
ZNF750	ENST00000269394	Protein ZNF750 [Source:UniProtKB/Swiss-Prot;Acc:Q32MQ0]	0.0885831
IL20RA	ENST00000316649	Interleukin-20 receptor alpha chain Precursor (IL-20R-alpha)(IL-20R1)(Cytokine receptor class-II member 8)(Cytokine receptor family 2 member 8)(CRF2-8)(ZcytoR7) [Source:UniProtKB/Swiss-Prot;Acc:Q9UHF4]	0.0895913
SLPI	ENST00000338380	Antileukoproteinase Precursor (ALP)(Secretory leukocyte protease inhibitor)(HUSI-1)(Seminal proteinase inhibitor)(BLPI)(Mucus proteinase inhibitor)(MPI)(WAP four-disulfide core domain protein 4)(Protease inhibitor WAP4) [Source:UniProtKB/Swiss-Prot;Acc:P03973]	0.0908268
ESRP1	ENST00000399267	RNA-binding protein 35A (RNA-binding motif protein 35A) [Source:UniProtKB/Swiss-Prot;Acc:Q6NXG1]	0.0921982
OCLN	ENST00000355237	Occludin [Source:UniProtKB/Swiss-Prot;Acc:Q16625]	0.0976583
TGM1	ENST00000206765	Protein-glutamine gamma-glutamyltransferase K (EC 2.3.2.13)(Transglutaminase K)(TGase K)(TGK)(TG(K))(Transglutaminase-1)(Epidermal TGase) [Source:UniProtKB/Swiss-Prot;Acc:P22735]	0.109667
VANGL2	ENST00000368061	Vang-like protein 2 (Van Gogh-like protein 2)(Strabismus 1)(Loop-tail protein 1 homolog) [Source:UniProtKB/Swiss-Prot;Acc:Q9ULK5]	0.110419
AIM1L	ENST00000308182	Absent in melanoma 1-like protein (Beta/gamma crystallin domain-containing protein 2) [Source:UniProtKB/Swiss-Prot;Acc:Q8N1P7]	0.110763
CRABP2	ENST00000368222	Cellular retinoic acid-binding protein 2 (Cellular retinoic acid-binding protein II)(CRABP-II) [Source:UniProtKB/Swiss-Prot;Acc:P29373]	0.11168
ABCA12	ENST00000389661	ATP-binding cassette sub-family A member 12 (ATP-binding cassette transporter 12)(ATP-binding cassette 12) [Source:UniProtKB/Swiss-Prot;Acc:Q86UK0]	0.114417
KLK5	ENST00000336334	Kallikrein-5 Precursor (EC 3.4.21.-)(Stratum corneum tryptic enzyme)(Kallikrein-like protein 2)(KLK-L2) [Source:UniProtKB/Swiss-Prot;Acc:Q9Y337]	0.117458
OLFML2A	ENST00000373580	Olfactomedin-like protein 2A Precursor (Photomedin-1) [Source:UniProtKB/Swiss-Prot;Acc:Q68BL7]	0.11872
TC2N	ENST00000360594	Tandem C2 domains nuclear protein (Membrane targeting tandem C2 domain-containing protein 1)(Tandem C2 protein in nucleus)(Tac2-N) [Source:UniProtKB/Swiss-Prot;Acc:Q8N9U0]	0.120822
CLDN1	ENST00000295522	Claudin-1 (Senescence-associated epithelial membrane protein) [Source:UniProtKB/Swiss-Prot;Acc:O95832]	0.12198
CD14	ENST00000401743	Monocyte differentiation antigen CD14 Precursor (Myeloid cell-specific leucine-rich glycoprotein)(CD14 antigen) [Contains Monocyte differentiation antigen CD14, urinary form;Monocyte differentiation antigen CD14, membrane-bound form] [Source:UniProtKB/Swiss-Prot;Acc:P08571]	0.12394
THBD	ENST00000377103	Thrombomodulin Precursor (TM)(Fetomodulin)(CD141 antigen) [Source:UniProtKB/Swiss-Prot;Acc:P07204]	0.124362
S100A7	ENST00000368723	Protein S100-A7 (S100 calcium-binding protein A7)(Psoriasin) [Source:UniProtKB/Swiss-Prot;Acc:P31151]	0.125282
C10orf57	ENST00000372181	Uncharacterized protein C10orf58 Precursor [Source:UniProtKB/Swiss-Prot;Acc:Q9BRX8]	0.128865
AC092474.3-1	ENST00000397317	NA	0.128995
GRHL3	ENST00000374413	Grainyhead-like protein 3 homolog (Sister of mammalian grainyhead)(Transcription factor CP2-like 4) [Source:UniProtKB/Swiss-Prot;Acc:Q8TE85]	0.129151
DMKN	ENST00000379074	Dermokine Precursor (Epidermis-specific secreted protein SK30/SK89) [Source:UniProtKB/Swiss-Prot;Acc:Q6E0U4]	0.137591
PTGS1	ENST00000373698	Prostaglandin G/H synthase 1 Precursor (EC 1.14.99.1)(Cyclooxygenase-1)(COX-1)(Prostaglandin-endoperoxide synthase 1)(Prostaglandin H2 synthase 1)(PGH synthase 1)(PGHS-1)(PHS 1) [Source:UniProtKB/Swiss-Prot;Acc:P23219]	0.13936
AQP3	ENST00000343952	Aquaporin-3 (AQP-3) [Source:UniProtKB/Swiss-Prot;Acc:Q92482]	0.147895
S100P	ENST00000296370	Protein S100-P (S100 calcium-binding protein P) [Source:UniProtKB/Swiss-Prot;Acc:P25815]	0.1491
DSC2	ENST00000399347	Desmocollin-2 Precursor (Desmosomal glycoprotein II and III)(Desmocollin-3) [Source:UniProtKB/Swiss-Prot;Acc:Q02487]	0.149624
DSG3	ENST00000257189	Desmoglein-3 Precursor (130 kDa pemphigus vulgaris antigen)(PVA) [Source:UniProtKB/Swiss-Prot;Acc:P32926]	0.15734
SLC16A7	ENST00000261187	Monocarboxylate transporter 2 (MCT 2)(Solute carrier family 16 member 7) [Source:UniProtKB/Swiss-Prot;Acc:O60669]	0.158656
FGFR3	ENST00000312875	Fibroblast growth factor receptor 3 Precursor (FGFR-3)(EC 2.7.10.1)(CD333 antigen) [Source:UniProtKB/Swiss-Prot;Acc:P22607]	0.160959
XK	ENST00000378616	Membrane transport protein XK (Kx antigen)(Kell complex 37 kDa component)(XK-related protein 1) [Source:UniProtKB/Swiss-Prot;Acc:P51811]	0.163682
VSNL1	ENST00000295156	Visinin-like protein 1 (VILIP)(VLP-1)(Hippocalcin-like protein 3)(HLP3) [Source:UniProtKB/Swiss-Prot;Acc:P62760]	0.164188
ODZ1	ENST00000371130	Teneurin-1 (Ten-1)(Tenascin-M1)(Ten-m1)(Protein Odd Oz/ten-m homolog 1) [Source:UniProtKB/Swiss-Prot;Acc:Q9UKZ4]	0.164892
PRRG4	ENST00000257836	Transmembrane gamma-carboxyglutamic acid protein 4 Precursor (Proline-rich gamma-carboxyglutamic acid protein 4)(Proline-rich Gla protein 4) [Source:UniProtKB/Swiss-Prot;Acc:Q9BZD6]	0.166624
MAL2	ENST00000276681	Protein MAL2 [Source:UniProtKB/Swiss-Prot;Acc:Q969L2]	0.167163
PPL	ENST00000345988	Periplakin (195 kDa cornified envelope precursor protein)(190 kDa paraneoplastic pemphigus antigen) [Source:UniProtKB/Swiss-Prot;Acc:O60437]	0.168176
CXCL16	ENST00000293778	C-X-C motif chemokine 16 Precursor (Small-inducible cytokine B16)(Transmembrane chemokine CXCL16)(SR-PSOX)(Scavenger receptor for phosphatidylserine and oxidized low density lipoprotein) [Source:UniProtKB/Swiss-Prot;Acc:Q9H2A7]	0.171685
RDH16	ENST00000398138	Retinol dehydrogenase 16 (EC 1.1.-.-)(Sterol/retinol dehydrogenase)(Microsomal NAD+-dependent retinol dehydrogenase 4)(RoDH-4) [Source:UniProtKB/Swiss-Prot;Acc:O75452]	0.172271
CDC42EP5	ENST00000301200	Cdc42 effector protein 5 (Binder of Rho GTPases 3) [Source:UniProtKB/Swiss-Prot;Acc:Q6NZY7]	0.174229
DENND2C	ENST00000393276	DENN domain-containing protein 2C [Source:UniProtKB/Swiss-Prot;Acc:Q68D51]	0.177548
KLK8	ENST00000391806	Kallikrein-8 Precursor (hK8)(EC 3.4.21.118)(Neuropsin)(NP)(Ovasin)(Serine protease TADG-14)(Tumor-associated differentially expressed gene 14 protein)(Serine protease 19) [Source:UniProtKB/Swiss-Prot;Acc:O60259]	0.178143
PCSK5	ENST00000376752	Proprotein convertase subtilisin/kexin type 5 Precursor (EC 3.4.21.-)(Proprotein convertase PC5)(Subtilisin/kexin-like protease PC5)(hPC6)(PC6) [Source:UniProtKB/Swiss-Prot;Acc:Q92824]	0.179182
KRT10	ENST00000269576	Keratin, type I cytoskeletal 10 (Cytokeratin-10)(CK-10)(Keratin-10)(K10) [Source:UniProtKB/Swiss-Prot;Acc:P13645]	0.183746
SOX6	ENST00000316399	Transcription factor SOX-6 [Source:UniProtKB/Swiss-Prot;Acc:P35712]	0.185108
ABLIM1	ENST00000336585	Actin-binding LIM protein 1 (Actin-binding LIM protein family member 1)(abLIM-1)(Actin-binding double zinc finger protein)(LIMAB1)(Limatin) [Source:UniProtKB/Swiss-Prot;Acc:O14639]	0.186261
CRNN	ENST00000271835	Cornulin (Tumor-related protein)(Squamous epithelial heat shock protein 53)(53 kDa squamous epithelial-induced stress protein)(58 kDa heat shock protein)(53 kDa putative calcium-binding protein) [Source:UniProtKB/Swiss-Prot;Acc:Q9UBG3]	0.188311
KLK11	ENST00000319756	Kallikrein-11 Precursor (hK11)(EC 3.4.21.-)(Hippostasin)(Trypsin-like protease)(Serine protease 20) [Contains Kallikrein-11 inactive chain 1;Kallikrein-11 inactive chain 2] [Source:UniProtKB/Swiss-Prot;Acc:Q9UBX7]	0.188954
POU2F3	ENST00000260264	POU domain, class 2, transcription factor 3 (Octamer-binding transcription factor 11)(Oct-11)(Transcription factor Skn-1)(PLA-1 protein) [Source:UniProtKB/Swiss-Prot;Acc:Q9UKI9]	0.189309
CCND2	ENST00000261254	G1/S-specific cyclin-D2 [Source:UniProtKB/Swiss-Prot;Acc:P30279]	0.189682
PTPRZ1	ENST00000393386	Receptor-type tyrosine-protein phosphatase zeta Precursor (R-PTP-zeta)(EC 3.1.3.48)(R-PTP-zeta-2)(Protein-tyrosine phosphatase receptor type Z polypeptide 1)(Protein-tyrosine phosphatase receptor type Z polypeptide 2) [Source:UniProtKB/Swiss-Prot;Acc:P23471]	0.192298
NRARP	ENST00000356628	Notch-regulated ankyrin repeat-containing protein [Source:UniProtKB/Swiss-Prot;Acc:Q7Z6K4]	0.194083
IL1F9	ENST00000259205	Interleukin-1 family member 9 (IL-1F9)(Interleukin-1 homolog 1)(IL-1H1)(Interleukin-1 epsilon)(IL-1 epsilon)(IL-1-related protein 2)(IL-1RP2) [Source:UniProtKB/Swiss-Prot;Acc:Q9NZH8]	0.19449
C3orf57	ENST00000359175	Protein ADMP [Source:UniProtKB/Swiss-Prot;Acc:Q8NFR3]	0.198781
MEST	ENST00000223215	Mesoderm-specific transcript homolog protein (Paternally-expressed gene 1 protein) [Source:UniProtKB/Swiss-Prot;Acc:Q5EB52]	0.199008
SAA2	ENST00000256733	serum amyloid A2 isoform a [Source:RefSeq peptide;Acc:NP_110381]	0.199012
AC027277.5	ENST00000320378	MSTP160 [Source:UniProtKB/TrEMBL;Acc:Q7Z4B3]	0.200162
SFTPD	ENST00000394567	Pulmonary surfactant-associated protein D Precursor (SP-D)(PSP-D)(Lung surfactant protein D) [Source:UniProtKB/Swiss-Prot;Acc:P35247]	0.201553
BCO2	ENST00000357685	Beta,beta-carotene 9',10'-oxygenase (EC 1.14.99.-)(Beta-carotene dioxygenase 2)(B-diox-II) [Source:UniProtKB/Swiss-Prot;Acc:Q9BYV7]	0.201958
PVRL4	ENST00000368012	Poliovirus receptor-related protein 4 Precursor (Nectin-4)(Ig superfamily receptor LNIR) [Contains Processed poliovirus receptor-related protein 4] [Source:UniProtKB/Swiss-Prot;Acc:Q96NY8]	0.203041
FLG	ENST00000392688	Filaggrin [Source:UniProtKB/Swiss-Prot;Acc:P20930]	0.206818
AKR1B10	ENST00000359579	Aldo-keto reductase family 1 member B10 (EC 1.1.1.-)(Aldose reductase-like)(ARL-1)(Aldose reductase-related protein)(ARP)(hARP)(Small intestine reductase)(SI reductase) [Source:UniProtKB/Swiss-Prot;Acc:O60218]	0.207196
BCL11B	ENST00000357195	B-cell lymphoma/leukemia 11B (B-cell CLL/lymphoma 11B)(Radiation-induced tumor suppressor gene 1 protein)(hRit1)(COUP-TF-interacting protein 2) [Source:UniProtKB/Swiss-Prot;Acc:Q9C0K0]	0.208225
EGR3	ENST00000317216	Early growth response protein 3 (EGR-3)(Zinc finger protein pilot) [Source:UniProtKB/Swiss-Prot;Acc:Q06889]	0.208324
ATP10B	ENST00000327245	Probable phospholipid-transporting ATPase VB (EC 3.6.3.1)(ATPase class V type 10B) [Source:UniProtKB/Swiss-Prot;Acc:O94823]	0.209629
MPZL2	ENST00000278937	Myelin protein zero-like protein 2 Precursor (Epithelial V-like antigen 1) [Source:UniProtKB/Swiss-Prot;Acc:O60487]	0.21328
GPM6B	ENST00000356942	Neuronal membrane glycoprotein M6-b (M6b) [Source:UniProtKB/Swiss-Prot;Acc:Q13491]	0.214501
FA2H	ENST00000219368	Fatty acid 2-hydroxylase (EC 1.-.-.-)(Fatty acid alpha-hydroxylase) [Source:UniProtKB/Swiss-Prot;Acc:Q7L5A8]	0.216067
DUOX1	ENST00000321429	Dual oxidase 1 Precursor (EC 1.6.3.1)(EC 1.11.1.-)(NADPH thyroid oxidase 1)(Large NOX 1)(Long NOX 1)(Thyroid oxidase 1) [Source:UniProtKB/Swiss-Prot;Acc:Q9NRD9]	0.21747
S100A12	ENST00000368737	Protein S100-A12 (S100 calcium-binding protein A12)(Calgranulin-C)(CAGC)(CGRP)(Neutrophil S100 protein)(Calcium-binding protein in amniotic fluid 1)(CAAF1)(p6) [Contains Calcitermin] [Source:UniProtKB/Swiss-Prot;Acc:P80511]	0.218405
ST14	ENST00000278742	Suppressor of tumorigenicity protein 14 (EC 3.4.21.109)(Serine protease 14)(Matriptase)(Membrane-type serine protease 1)(MT-SP1)(Prostamin)(Serine protease TADG-15)(Tumor-associated differentially-expressed gene 15 protein) [Source:UniProtKB/Swiss-Prot;Acc:Q9Y5Y6]	0.218461
LYPD3	ENST00000244333	Ly6/PLAUR domain-containing protein 3 Precursor (GPI-anchored metastasis-associated protein C4.4A homolog)(Matrigel-induced gene C4 protein)(MIG-C4) [Source:UniProtKB/Swiss-Prot;Acc:O95274]	0.219896
EPHA4	ENST00000409938	Ephrin type-A receptor 4 Precursor (EC 2.7.10.1)(Tyrosine-protein kinase receptor SEK)(Receptor protein-tyrosine kinase HEK8)(Tyrosine-protein kinase TYRO1) [Source:UniProtKB/Swiss-Prot;Acc:P54764]	0.220448
FZD10	ENST00000229030	Frizzled-10 Precursor (Fz-10)(hFz10)(FzE7)(CD350 antigen) [Source:UniProtKB/Swiss-Prot;Acc:Q9ULW2]	0.221525
BCL11B	ENST00000392980	B-cell lymphoma/leukemia 11B (B-cell CLL/lymphoma 11B)(Radiation-induced tumor suppressor gene 1 protein)(hRit1)(COUP-TF-interacting protein 2) [Source:UniProtKB/Swiss-Prot;Acc:Q9C0K0]	0.223003
WNT4	ENST00000290167	Protein Wnt-4 Precursor [Source:UniProtKB/Swiss-Prot;Acc:P56705]	0.22478
KRT15	ENST00000393973	Keratin, type I cytoskeletal 15 (Cytokeratin-15)(CK-15)(Keratin-15)(K15) [Source:UniProtKB/Swiss-Prot;Acc:P19012]	0.225896
PDZK1IP1	ENST00000294338	PDZK1-interacting protein 1 (17 kDa membrane-associated protein)(Protein DD96) [Source:UniProtKB/Swiss-Prot;Acc:Q13113]	0.226584
SLITRK5	ENST00000325089	SLIT and NTRK-like protein 5 Precursor (Leucine-rich repeat-containing protein 11) [Source:UniProtKB/Swiss-Prot;Acc:O94991]	0.228223
FIBIN	ENST00000318627	Fin bud initiation factor homolog Precursor [Source:UniProtKB/Swiss-Prot;Acc:Q8TAL6]	0.229385
CD55	ENST00000367064	Complement decay-accelerating factor Precursor (CD55 antigen) [Source:UniProtKB/Swiss-Prot;Acc:P08174]	0.231404
KCNK5	ENST00000359534	Potassium channel subfamily K member 5 (Acid-sensitive potassium channel protein TASK-2)(TWIK-related acid-sensitive K(+) channel 2) [Source:UniProtKB/Swiss-Prot;Acc:O95279]	0.233142
OAS1	ENST00000377508	2'-5'-oligoadenylate synthetase 1 ((2-5')oligo(A) synthetase 1)(2-5A synthetase 1)(EC 2.7.7.-)(p46/p42 OAS)(E18/E16) [Source:UniProtKB/Swiss-Prot;Acc:P00973]	0.233477
GJB2	ENST00000382844	Gap junction beta-2 protein (Connexin-26)(Cx26) [Source:UniProtKB/Swiss-Prot;Acc:P29033]	0.242433
PGLYRP4	ENST00000368739	Peptidoglycan recognition protein I-beta Precursor (PGRP-I-beta)(Peptidoglycan recognition protein intermediate beta)(PGLYRPIbeta)(Peptidoglycan recognition protein 4) [Source:UniProtKB/Swiss-Prot;Acc:Q96LB8]	0.243078
CSTA	ENST00000264474	Cystatin-A (Cystatin-AS)(Stefin-A) [Source:UniProtKB/Swiss-Prot;Acc:P01040]	0.244986
FOXQ1	ENST00000296839	Forkhead box protein Q1 (Hepatocyte nuclear factor 3 forkhead homolog 1)(HNF-3/forkhead-like protein 1)(HFH-1) [Source:UniProtKB/Swiss-Prot;Acc:Q9C009]	0.247871
AC063977.6-2	ENST00000335624	LOC147645 protein Fragment [Source:UniProtKB/TrEMBL;Acc:Q86VR7]	0.252088
EMP2	ENST00000359543	Epithelial membrane protein 2 (EMP-2)(Protein XMP) [Source:UniProtKB/Swiss-Prot;Acc:P54851]	0.253084
MMP13	ENST00000260302	Collagenase 3 Precursor (EC 3.4.24.-)(Matrix metalloproteinase-13)(MMP-13) [Source:UniProtKB/Swiss-Prot;Acc:P45452]	0.254499
SDCBP2	ENST00000245974	Syntenin-2 (Syndecan-binding protein 2) [Source:UniProtKB/Swiss-Prot;Acc:Q9H190]	0.254905
ERMP1	ENST00000381506	Endoplasmic reticulum metallopeptidase 1 (EC 3.4.-.-)(Felix-ina) [Source:UniProtKB/Swiss-Prot;Acc:Q7Z2K6]	0.256936
LAD1	ENST00000391967	Ladinin-1 (Lad-1)(Linear IgA disease antigen)(LADA) [Source:UniProtKB/Swiss-Prot;Acc:O00515]	0.25903
UNC5B	ENST00000335350	Netrin receptor UNC5B Precursor (Protein unc-5 homolog B)(Unc-5 homolog 2)(p53-regulated receptor for death and life protein 1) [Source:UniProtKB/Swiss-Prot;Acc:Q8IZJ1]	0.259041
ST6GAL1	ENST00000169298	Beta-galactoside alpha-2,6-sialyltransferase 1 (EC 2.4.99.1)(CMP-N-acetylneuraminate-beta-galactosamide-alpha-2,6-sialyltransferase 1)(Alpha 2,6-ST)(Sialyltransferase 1)(ST6Gal I)(B-cell antigen CD75) [Source:UniProtKB/Swiss-Prot;Acc:P15907]	0.259452
TRIM29	ENST00000341846	Tripartite motif-containing protein 29 (Ataxia-telangiectasia group D-associated protein) [Source:UniProtKB/Swiss-Prot;Acc:Q14134]	0.259653
OAS1	ENST00000361629	2'-5'-oligoadenylate synthetase 1 ((2-5')oligo(A) synthetase 1)(2-5A synthetase 1)(EC 2.7.7.-)(p46/p42 OAS)(E18/E16) [Source:UniProtKB/Swiss-Prot;Acc:P00973]	0.259823
MPZL3	ENST00000278949	Myelin protein zero-like protein 3 Precursor [Source:UniProtKB/Swiss-Prot;Acc:Q6UWV2]	0.262872
SRD5A1	ENST00000274192	3-oxo-5-alpha-steroid 4-dehydrogenase 1 (EC 1.3.99.5)(Steroid 5-alpha-reductase 1)(S5AR)(SR type 1) [Source:UniProtKB/Swiss-Prot;Acc:P18405]	0.263161
B3GALNT1	ENST00000392779	UDP-GalNAc:beta-1,3-N-acetylgalactosaminyltransferase 1 (EC 2.4.1.79)(Beta-3-GalNAc-T1)(Beta-1,3-galactosyltransferase 3)(Beta-1,3-GalTase 3)(Beta3Gal-T3)(b3Gal-T3)(Beta-3-Gx-T3)(Galactosylgalactosylglucosylceramide beta-D-acetyl-galactosaminyltransferase)(UDP-N-acetylgalactosamine:globotriaosylceramide beta-1,3-N-acetylgalactosaminyltransferase)(Globoside synthase) [Source:UniProtKB/Swiss-Prot;A…	0.265045
TM7SF2	ENST00000345348	Delta(14)-sterol reductase (Delta-14-SR)(EC 1.3.1.70)(C-14 sterol reductase)(Sterol C14-reductase)(Transmembrane 7 superfamily member 2)(Another new gene 1 protein)(Putative sterol reductase SR-1) [Source:UniProtKB/Swiss-Prot;Acc:O76062]	0.26652
GJB6	ENST00000356192	Gap junction beta-6 protein (Connexin-30)(Cx30) [Source:UniProtKB/Swiss-Prot;Acc:O95452]	0.268956
KCNJ2	ENST00000243457	Inward rectifier potassium channel 2 (Potassium channel, inwardly rectifying subfamily J member 2)(Inward rectifier K(+) channel Kir2.1)(Cardiac inward rectifier potassium channel)(IRK1) [Source:UniProtKB/Swiss-Prot;Acc:P63252]	0.26943
FRAS1	ENST00000264895	Extracellular matrix protein FRAS1 Precursor [Source:UniProtKB/Swiss-Prot;Acc:Q86XX4]	0.274913
LRRC8E	ENST00000306708	Leucine-rich repeat-containing protein 8E [Source:UniProtKB/Swiss-Prot;Acc:Q6NSJ5]	0.275482
CLMN	ENST00000298912	Calmin (Calponin-like transmembrane domain protein) [Source:UniProtKB/Swiss-Prot;Acc:Q96JQ2]	0.275651
SLC44A5	ENST00000407327	Choline transporter-like protein 5 (Solute carrier family 44 member 5) [Source:UniProtKB/Swiss-Prot;Acc:Q8NCS7]	0.27598
CEACAM6	ENST00000199764	Carcinoembryonic antigen-related cell adhesion molecule 6 Precursor (Normal cross-reacting antigen)(Non-specific crossreacting antigen)(CD66c antigen) [Source:UniProtKB/Swiss-Prot;Acc:P40199]	0.276665
SLC28A3	ENST00000376238	Solute carrier family 28 member 3 (Concentrative Na(+)-nucleoside cotransporter 3)(hCNT3) [Source:UniProtKB/Swiss-Prot;Acc:Q9HAS3]	0.277316
ELF3	ENST00000367284	ETS-related transcription factor Elf-3 (E74-like factor 3)(Epithelium-specific Ets transcription factor 1)(ESE-1)(Epithelium-restricted Ets protein ESX)(Epithelial-restricted with serine box) [Source:UniProtKB/Swiss-Prot;Acc:P78545]	0.279429
IRX3	ENST00000329734	Iroquois-class homeodomain protein IRX-3 (Iroquois homeobox protein 3)(Homeodomain protein IRXB1) [Source:UniProtKB/Swiss-Prot;Acc:P78415]	0.280343
SLC16A9	ENST00000298215	Monocarboxylate transporter 9 (MCT 9)(Solute carrier family 16 member 9) [Source:UniProtKB/Swiss-Prot;Acc:Q7RTY1]	0.280531
AMPD3	ENST00000396553	AMP deaminase 3 (EC 3.5.4.6)(AMP deaminase isoform E)(Erythrocyte AMP deaminase) [Source:UniProtKB/Swiss-Prot;Acc:Q01432]	0.280729
OCLN	ENST00000380766	Occludin [Source:UniProtKB/Swiss-Prot;Acc:Q16625]	0.282971
RHBDL2	ENST00000289248	Rhomboid-related protein 2 (RRP2)(EC 3.4.21.105)(Rhomboid-like protein 2) [Source:UniProtKB/Swiss-Prot;Acc:Q9NX52]	0.285933
PNLIPRP3	ENST00000369230	Pancreatic lipase-related protein 3 Precursor (PL-RP3)(EC 3.1.1.3) [Source:UniProtKB/Swiss-Prot;Acc:Q17RR3]	0.286421
ALDH3A1	ENST00000333946	Aldehyde dehydrogenase, dimeric NADP-preferring (EC 1.2.1.5)(Aldehyde dehydrogenase family 3 member A1)(Aldehyde dehydrogenase 3)(ALDHIII) [Source:UniProtKB/Swiss-Prot;Acc:P30838]	0.287231
CD38	ENST00000226279	ADP-ribosyl cyclase 1 (EC 3.2.2.5)(Cyclic ADP-ribose hydrolase 1)(cADPr hydrolase 1)(T10)(CD38 antigen) [Source:UniProtKB/Swiss-Prot;Acc:P28907]	0.287505
UNC84A	ENST00000340926	Protein unc-84 homolog A (Sad1/unc-84 protein-like 1) [Source:UniProtKB/Swiss-Prot;Acc:O94901]	0.290171
GPX2	ENST00000389614	Glutathione peroxidase 2 (EC 1.11.1.9)(GSHPx-2)(GPx-2)(Glutathione peroxidase-gastrointestinal)(GSHPx-GI)(Glutathione peroxidase-related protein 2)(Gastrointestinal glutathione peroxidase)(GPRP) [Source:UniProtKB/Swiss-Prot;Acc:P18283]	0.290284
CXADR	ENST00000284878	Coxsackievirus and adenovirus receptor Precursor (Coxsackievirus B-adenovirus receptor)(HCVADR)(hCAR)(CVB3-binding protein) [Source:UniProtKB/Swiss-Prot;Acc:P78310]	0.292939
TMPRSS11E	ENST00000305363	Transmembrane protease, serine 11E Precursor (EC 3.4.21.-)(Serine protease DESC1) [Contains Transmembrane protease, serine 11E non-catalytic chain;Transmembrane protease, serine 11E catalytic chain] [Source:UniProtKB/Swiss-Prot;Acc:Q9UL52]	0.293912
MTSS1	ENST00000354184	Metastasis suppressor protein 1 (Missing in metastasis protein)(Metastasis suppressor YGL-1) [Source:UniProtKB/Swiss-Prot;Acc:O43312]	0.295081
MUC1	ENST00000368395	mucin 1 isoform 5 precursor [Source:RefSeq peptide;Acc:NP_001037855]	0.295387
SLC39A2	ENST00000298681	Zinc transporter ZIP2 (Zrt- and Irt-like protein 2)(ZIP-2)(hZIP2)(Solute carrier family 39 member 2)(Eti-1)(6A1) [Source:UniProtKB/Swiss-Prot;Acc:Q9NP94]	0.295894
GM2A	ENST00000357164	Ganglioside GM2 activator Precursor (GM2-AP)(Cerebroside sulfate activator protein)(Shingolipid activator protein 3)(SAP-3) [Contains Ganglioside GM2 activator isoform short] [Source:UniProtKB/Swiss-Prot;Acc:P17900]	0.297125
RASSF10	ENST00000340901	NA	0.297708
MPP7	ENST00000337532	MAGUK p55 subfamily member 7 [Source:UniProtKB/Swiss-Prot;Acc:Q5T2T1]	0.301374
NMU	ENST00000264218	Neuromedin-U Precursor [Contains Neuromedin-U-25(NmU-25)] [Source:UniProtKB/Swiss-Prot;Acc:P48645]	0.303197
SCD	ENST00000370355	Acyl-CoA desaturase (EC 1.14.19.1)(Stearoyl-CoA desaturase)(Fatty acid desaturase)(Delta(9)-desaturase) [Source:UniProtKB/Swiss-Prot;Acc:O00767]	0.305841
RASSF5	ENST00000304534	Ras association domain-containing protein 5 (New ras effector 1)(Regulator for cell adhesion and polarization enriched in lymphoid tissues)(RAPL) [Source:UniProtKB/Swiss-Prot;Acc:Q8WWW0]	0.3067
RAPGEFL1	ENST00000264644	Rap guanine nucleotide exchange factor-like 1 (Link guanine nucleotide exchange factor II)(Link GEFII) [Source:UniProtKB/Swiss-Prot;Acc:Q9UHV5]	0.307293
KRT6B	ENST00000252252	Keratin, type II cytoskeletal 6B (Cytokeratin-6B)(CK 6B)(K6b keratin) [Source:UniProtKB/Swiss-Prot;Acc:P04259]	0.308029
KLF5	ENST00000377687	Krueppel-like factor 5 (Intestinal-enriched krueppel-like factor)(Colon krueppel-like factor)(Transcription factor BTEB2)(Basic transcription element-binding protein 2)(BTE-binding protein 2)(GC-box-binding protein 2) [Source:UniProtKB/Swiss-Prot;Acc:Q13887]	0.308468
FUCA2	ENST00000002165	Plasma alpha-L-fucosidase Precursor (EC 3.2.1.51)(Alpha-L-fucoside fucohydrolase 2)(Alpha-L-fucosidase 2) [Source:UniProtKB/Swiss-Prot;Acc:Q9BTY2]	0.310628
AC022100.7-3	ENST00000333677	Probable guanine nucleotide exchange factor FLJ41603 [Source:UniProtKB/Swiss-Prot;Acc:A1IGU5]	0.310754
CELSR2	ENST00000271332	Cadherin EGF LAG seven-pass G-type receptor 2 Precursor (Epidermal growth factor-like 2)(Multiple epidermal growth factor-like domains 3)(Flamingo 1) [Source:UniProtKB/Swiss-Prot;Acc:Q9HCU4]	0.313054
CYFIP2	ENST00000377576	Cytoplasmic FMR1-interacting protein 2 (p53-inducible protein 121) [Source:UniProtKB/Swiss-Prot;Acc:Q96F07]	0.313193
SLC25A16	ENST00000395148	Graves disease carrier protein (GDC)(Graves disease autoantigen)(GDA)(Mitochondrial solute carrier protein homolog)(Solute carrier family 25 member 16) [Source:UniProtKB/Swiss-Prot;Acc:P16260]	0.313429
CTSD	ENST00000407742	Cathepsin D Precursor (EC 3.4.23.5) [Contains Cathepsin D light chain;Cathepsin D heavy chain] [Source:UniProtKB/Swiss-Prot;Acc:P07339]	0.313487
C4orf7	ENST00000317987	Follicular dendritic cell secreted peptide Precursor (FDC secreted protein)(FDC-SP) [Source:UniProtKB/Swiss-Prot;Acc:Q8NFU4]	0.314469
ST6GALNAC2	ENST00000225276	Alpha-N-acetylgalactosaminide alpha-2,6-sialyltransferase 2 (EC 2.4.99.-)(GalNAc alpha-2,6-sialyltransferase II)(ST6GalNAc II)(Sialyltransferase 7B)(SThM) [Source:UniProtKB/Swiss-Prot;Acc:Q9UJ37]	0.314547
ARMC10	ENST00000323716	Armadillo repeat-containing protein 10 (Splicing variant involved in hepatocarcinogenesis protein) [Source:UniProtKB/Swiss-Prot;Acc:Q8N2F6]	0.315564
TMPRSS4	ENST00000339018	Transmembrane protease, serine 4 (EC 3.4.21.-)(Membrane-type serine protease 2)(MT-SP2) [Source:UniProtKB/Swiss-Prot;Acc:Q9NRS4]	0.317165
CNTNAP2	ENST00000361727	Contactin-associated protein-like 2 Precursor (Cell recognition molecule Caspr2) [Source:UniProtKB/Swiss-Prot;Acc:Q9UHC6]	0.320052
CYB5R1	ENST00000367249	NADH-cytochrome b5 reductase 1 (b5R.1)(EC 1.6.2.2)(NAD(P)H:quinone oxidoreductase type 3 polypeptide A2)(Humb5R2) [Source:UniProtKB/Swiss-Prot;Acc:Q9UHQ9]	0.321821
SLC27A2	ENST00000380902	Very long-chain acyl-CoA synthetase (VLACS)(VLCS)(EC 6.2.1.-)(Very long-chain-fatty-acid-CoA ligase)(THCA-CoA ligase)(Fatty-acid-coenzyme A ligase, very long-chain 1)(Long-chain-fatty-acid--CoA ligase)(EC 6.2.1.3)(Fatty acid transport protein 2)(FATP-2)(Solute carrier family 27 member 2) [Source:UniProtKB/Swiss-Prot;Acc:O14975]	0.322476
SLC39A8	ENST00000356736	Zinc transporter ZIP8 (Zrt- and Irt-like protein 8)(ZIP-8)(Solute carrier family 39 member 8)(LIV-1 subfamily of ZIP zinc transporter 6)(LZT-Hs6)(BCG-induced integral membrane protein in monocyte clone 103 protein) [Source:UniProtKB/Swiss-Prot;Acc:Q9C0K1]	0.323605
LDLRAD3	ENST00000315571	Low-density lipoprotein receptor class A domain-containing protein 3 Precursor [Source:UniProtKB/Swiss-Prot;Acc:Q86YD5]	0.323907
SUCLA2	ENST00000331052	Succinyl-CoA ligase [ADP-forming] subunit beta, mitochondrial Precursor (EC 6.2.1.5)(ATP-specific succinyl-CoA synthetase subunit beta)(Succinyl-CoA synthetase beta-A chain)(SCS-betaA)(Renal carcinoma antigen NY-REN-39) [Source:UniProtKB/Swiss-Prot;Acc:Q9P2R7]	0.324198
CHI3L1	ENST00000255409	Chitinase-3-like protein 1 Precursor (Cartilage glycoprotein 39)(CGP-39)(GP-39)(hCGP-39)(39 kDa synovial protein)(YKL-40) [Source:UniProtKB/Swiss-Prot;Acc:P36222]	0.325137
PLXDC2	ENST00000377238	Plexin domain-containing protein 2 Precursor (Tumor endothelial marker 7-related protein) [Source:UniProtKB/Swiss-Prot;Acc:Q6UX71]	0.325286
EXPH5	ENST00000265843	Exophilin-5 (Synaptotagmin-like protein homolog lacking C2 domains b)(Slp homolog lacking C2 domains b)(SlaC2-b) [Source:UniProtKB/Swiss-Prot;Acc:Q8NEV8]	0.325549
C10orf54	ENST00000394957	Platelet receptor Gi24 Precursor [Source:UniProtKB/Swiss-Prot;Acc:Q9H7M9]	0.326096
SPINK6	ENST00000325630	Serine protease inhibitor Kazal-type 6 Precursor [Source:UniProtKB/Swiss-Prot;Acc:Q6UWN8]	0.328609
METRNL	ENST00000320095	Meteorin-like protein Precursor [Source:UniProtKB/Swiss-Prot;Acc:Q641Q3]	0.329284
BCL11A	ENST00000335712	B-cell lymphoma/leukemia 11A (B-cell CLL/lymphoma 11A)(COUP-TF-interacting protein 1)(Ecotropic viral integration site 9 protein homolog)(EVI-9) [Source:UniProtKB/Swiss-Prot;Acc:Q9H165]	0.329707
HES2	ENST00000377834	Transcription factor HES-2 (Hairy and enhancer of split 2) [Source:UniProtKB/Swiss-Prot;Acc:Q9Y543]	0.329721
NPNT	ENST00000379987	Nephronectin Precursor (Preosteoblast EGF-like repeat protein with MAM domain)(Protein EGFL6-like) [Source:UniProtKB/Swiss-Prot;Acc:Q6UXI9]	0.329837
FAM84A	ENST00000295092	Protein FAM84A (Neurologic sensory protein 1)(NSE1) [Source:UniProtKB/Swiss-Prot;Acc:Q96KN4]	0.329978
KBTBD7	ENST00000379483	Kelch repeat and BTB domain-containing protein 7 [Source:UniProtKB/Swiss-Prot;Acc:Q8WVZ9]	0.332979
ELOVL3	ENST00000370005	Elongation of very long chain fatty acids protein 3 (Cold-inducible glycoprotein of 30 kDa) [Source:UniProtKB/Swiss-Prot;Acc:Q9HB03]	0.334179
GLUL	ENST00000331872	Glutamine synthetase (GS)(EC 6.3.1.2)(Glutamate--ammonia ligase) [Source:UniProtKB/Swiss-Prot;Acc:P15104]	0.33444
SFRS2IP	ENST00000395454	SFRS2-interacting protein (Splicing factor, arginine/serine-rich 2-interacting protein)(SC35-interacting protein 1)(CTD-associated SR protein 11)(Splicing regulatory protein 129)(SRrp129)(Renal carcinoma antigen NY-REN-40) [Source:UniProtKB/Swiss-Prot;Acc:Q99590]	0.33588
TMEM79	ENST00000295694	Transmembrane protein 79 [Source:UniProtKB/Swiss-Prot;Acc:Q9BSE2]	0.336391
WFDC5	ENST00000372789	WAP four-disulfide core domain protein 5 Precursor (Putative protease inhibitor WAP1)(p53-responsive gene 5 protein) [Source:UniProtKB/Swiss-Prot;Acc:Q8TCV5]	0.337619
MARVELD3	ENST00000268485	MARVEL domain-containing protein 3 [Source:UniProtKB/Swiss-Prot;Acc:Q96A59]	0.337637
MBNL3	ENST00000370857	Muscleblind-like protein 3 (Muscleblind-like X-linked protein)(Cys3His CCG1-required protein)(Protein HCHCR) [Source:UniProtKB/Swiss-Prot;Acc:Q9NUK0]	0.33914
STEAP4	ENST00000301959	Metalloreductase STEAP4 (EC 1.16.1.-)(Six-transmembrane epithelial antigen of prostate 4)(SixTransMembrane protein of prostate 2)(Tumor necrosis factor, alpha-induced protein 9) [Source:UniProtKB/Swiss-Prot;Acc:Q687X5]	0.341172
CTSH	ENST00000220166	Cathepsin H Precursor (EC 3.4.22.16) [Contains Cathepsin H mini chain;Cathepsin H heavy chain;Cathepsin H light chain] [Source:UniProtKB/Swiss-Prot;Acc:P09668]	0.341351
RNASEH2C	ENST00000308418	Ribonuclease H2 subunit C (RNase H2 subunit C)(Ribonuclease HI subunit C)(Aicardi-Goutieres syndrome 3 protein)(AGS3)(RNase H1 small subunit) [Source:UniProtKB/Swiss-Prot;Acc:Q8TDP1]	0.341912
AC023105.7-1	ENST00000332756	NA	0.342201
CXCL14	ENST00000337225	C-X-C motif chemokine 14 Precursor (Small-inducible cytokine B14)(Chemokine BRAK) [Source:UniProtKB/Swiss-Prot;Acc:O95715]	0.34289
AC140077.17	ENST00000290575	NA	0.343016
PROS1	ENST00000394236	Vitamin K-dependent protein S Precursor [Source:UniProtKB/Swiss-Prot;Acc:P07225]	0.34458
MEGF8	ENST00000334370	Multiple epidermal growth factor-like domains 8 Precursor (EGF-like domain-containing protein 4)(Multiple EGF-like domain protein 4) [Source:UniProtKB/Swiss-Prot;Acc:Q7Z7M0]	0.345418
C12orf59	ENST00000298530	Uncharacterized protein C12orf59 Precursor [Source:UniProtKB/Swiss-Prot;Acc:Q4KMG9]	0.3461
CCDC3	ENST00000378825	Coiled-coil domain-containing protein 3 Precursor [Source:UniProtKB/Swiss-Prot;Acc:Q9BQI4]	0.347404
CDC42EP4	ENST00000335793	Cdc42 effector protein 4 (Binder of Rho GTPases 4) [Source:UniProtKB/Swiss-Prot;Acc:Q9H3Q1]	0.34869
PRKX	ENST00000262848	Serine/threonine-protein kinase PRKX (EC 2.7.11.1)(Protein kinase PKX1) [Source:UniProtKB/Swiss-Prot;Acc:P51817]	0.3494
BLNK	ENST00000224337	B-cell linker protein (Cytoplasmic adapter protein)(B-cell adapter containing a SH2 domain protein)(B-cell adapter containing a Src homology 2 domain protein)(Src homology 2 domain-containing leukocyte protein of 65 kDa)(SLP-65) [Source:UniProtKB/Swiss-Prot;Acc:Q8WV28]	0.351179
TMEM33	ENST00000264452	Transmembrane protein 33 (Protein DB83) [Source:UniProtKB/Swiss-Prot;Acc:P57088]	0.353645
GDPD3	ENST00000360688	Glycerophosphodiester phosphodiesterase domain-containing protein 3 (EC 3.1.-.-) [Source:UniProtKB/Swiss-Prot;Acc:Q7L5L3]	0.353998
KLK7	ENST00000304045	Kallikrein-7 Precursor (hK7)(EC 3.4.21.117)(Stratum corneum chymotryptic enzyme)(hSCCE)(Serine protease 6) [Source:UniProtKB/Swiss-Prot;Acc:P49862]	0.355502
MMP28	ENST00000338839	Matrix metalloproteinase-28 Precursor (MMP-28)(EC 3.4.24.-)(Epilysin) [Source:UniProtKB/Swiss-Prot;Acc:Q9H239]	0.355846
CRB3	ENST00000308243	Crumbs protein homolog 3 Precursor [Source:UniProtKB/Swiss-Prot;Acc:Q9BUF7]	0.356095
IVL	ENST00000368764	Involucrin [Source:UniProtKB/Swiss-Prot;Acc:P07476]	0.356206
CYBRD1	ENST00000409484	Cytochrome b reductase 1 (EC 1.-.-.-)(Duodenal cytochrome b)(Ferric-chelate reductase 3) [Source:UniProtKB/Swiss-Prot;Acc:Q53TN4]	0.358084
MTUS1	ENST00000400046	Mitochondrial tumor suppressor 1 (Angiotensin-II type 2 receptor-interacting protein) [Source:UniProtKB/Swiss-Prot;Acc:Q9ULD2]	0.359219
DHCR7	ENST00000355527	7-dehydrocholesterol reductase (7-DHC reductase)(EC 1.3.1.21)(Sterol Delta(7)-reductase)(Putative sterol reductase SR-2) [Source:UniProtKB/Swiss-Prot;Acc:Q9UBM7]	0.360196
TBC1D4	ENST00000377625	TBC1 domain family member 4 (Akt substrate of 160 kDa)(AS160) [Source:UniProtKB/Swiss-Prot;Acc:O60343]	0.361518
GLTPP1	ENST00000318348	Glycolipid transfer protein (GLTP) [Source:UniProtKB/Swiss-Prot;Acc:Q9NZD2]	0.363041
FGFBP1	ENST00000259988	Fibroblast growth factor-binding protein 1 Precursor (FGF-binding protein 1)(FGF-BP1)(FGFBP-1)(FGF-BP)(17 kDa heparin-binding growth factor-binding protein)(17 kDa HBGF-binding protein)(HBp17) [Source:UniProtKB/Swiss-Prot;Acc:Q14512]	0.363408
TMEM179B	ENST00000333449	Transmembrane protein 179B [Source:UniProtKB/Swiss-Prot;Acc:Q7Z7N9]	0.364366
BSPRY	ENST00000238359	B box and SPRY domain-containing protein [Source:UniProtKB/Swiss-Prot;Acc:Q5W0U4]	0.366786
MAF	ENST00000326043	Transcription factor Maf (Proto-oncogene c-maf)(C-Maf)(V-maf musculoaponeurotic fibrosarcoma oncogene homolog) [Source:UniProtKB/Swiss-Prot;Acc:O75444]	0.366841
CYP1B1	ENST00000260630	Cytochrome P450 1B1 (EC 1.14.14.1)(CYPIB1) [Source:UniProtKB/Swiss-Prot;Acc:Q16678]	0.369625
AL359091.10	ENST00000366446	NA	0.372066
PIK3C2B	ENST00000367187	Phosphatidylinositol-4-phosphate 3-kinase C2 domain-containing beta polypeptide (EC 2.7.1.154)(Phosphoinositide 3-Kinase-C2-beta)(PtdIns-3-kinase C2 beta)(PI3K-C2beta)(C2-PI3K) [Source:UniProtKB/Swiss-Prot;Acc:O00750]	0.37257
RAB25	ENST00000361084	Ras-related protein Rab-25 (CATX-8) [Source:UniProtKB/Swiss-Prot;Acc:P57735]	0.374743
EDAR	ENST00000409271	Tumor necrosis factor receptor superfamily member EDAR Precursor (Anhidrotic ectodysplasin receptor 1)(Ectodysplasin-A receptor)(EDA-A1 receptor)(Ectodermal dysplasia receptor)(Downless homolog) [Source:UniProtKB/Swiss-Prot;Acc:Q9UNE0]	0.374754
AC008074.1	ENST00000238875	Galectin-related protein [Source:UniProtKB/Swiss-Prot;Acc:Q3ZCW2]	0.375073
ACVR1C	ENST00000243349	Activin receptor type-1C Precursor (EC 2.7.11.30)(ACTR-IC)(Activin receptor-like kinase 7)(ALK-7) [Source:UniProtKB/Swiss-Prot;Acc:Q8NER5]	0.376822
CD82	ENST00000342935	CD82 antigen (Inducible membrane protein R2)(C33 antigen)(IA4)(Metastasis suppressor Kangai 1)(Suppressor of tumorigenicity-6)(Tetraspanin-27)(Tspan-27)(CD82 antigen) [Source:UniProtKB/Swiss-Prot;Acc:P27701]	0.377009
F11R	ENST00000368026	Junctional adhesion molecule A Precursor (JAM-A)(Junctional adhesion molecule 1)(JAM-1)(Platelet adhesion molecule 1)(PAM-1)(Platelet F11 receptor)(CD321 antigen) [Source:UniProtKB/Swiss-Prot;Acc:Q9Y624]	0.378361
GCNT3	ENST00000267857	Beta-1,3-galactosyl-O-glycosyl-glycoprotein beta-1,6-N-acetylglucosaminyltransferase 3 (EC 2.4.1.102)(EC 2.4.1.150)(Core 2/core 4 beta-1,6-N-acetylglucosaminyltransferase)(C2/4GnT)(C2GnT-mucin type)(hC2GnT-M)(C2GnT-M) [Source:UniProtKB/Swiss-Prot;Acc:O95395]	0.378685
SCNN1A	ENST00000338748	Amiloride-sensitive sodium channel subunit alpha (Epithelial Na(+) channel subunit alpha)(Alpha-ENaC)(SCNEA)(Nonvoltage-gated sodium channel 1 subunit alpha)(Alpha-NaCH) [Source:UniProtKB/Swiss-Prot;Acc:P37088]	0.379246
CHMP4C	ENST00000297265	Charged multivesicular body protein 4c (Chromatin-modifying protein 4c)(CHMP4c)(Vacuolar protein-sorting-associated protein 7-3)(SNF7-3)(hSnf7-3)(SNF7 homolog associated with Alix 3) [Source:UniProtKB/Swiss-Prot;Acc:Q96CF2]	0.37993
C6orf132	ENST00000341865	Uncharacterized protein C6orf132 [Source:UniProtKB/Swiss-Prot;Acc:Q5T0Z8]	0.381669
MR1	ENST00000367580	Major histocompatibility complex class I-related gene protein Precursor (MHC class-I related-gene protein)(Class I histocompatibility antigen-like protein) [Source:UniProtKB/Swiss-Prot;Acc:Q95460]	0.382877
RDH12	ENST00000267502	Retinol dehydrogenase 12 (EC 1.1.1.-)(All-trans and 9-cis retinol dehydrogenase) [Source:UniProtKB/Swiss-Prot;Acc:Q96NR8]	0.383263
RNF149	ENST00000295317	E3 ubiquitin-protein ligase RNF149 Precursor (EC 6.3.2.-)(RING finger protein 149)(DNA polymerase-transactivated protein 2) [Source:UniProtKB/Swiss-Prot;Acc:Q8NC42]	0.38369
CLCA2	ENST00000370565	Calcium-activated chloride channel regulator 2 Precursor (Calcium-activated chloride channel family member 2)(hCLCA2)(Calcium-activated chloride channel protein 3)(CaCC-3)(hCaCC-3) [Contains Calcium-activated chloride channel regulator 2, 109 kDa form;Calcium-activated chloride channel regulator 2, 35 kDa form] [Source:UniProtKB/Swiss-Prot;Acc:Q9UQC9]	0.384391
DAPL1	ENST00000309950	Death-associated protein-like 1 (Early epithelial differentiation-associated protein) [Source:UniProtKB/Swiss-Prot;Acc:A0PJW8]	0.385074
C2orf54	ENST00000388934	Uncharacterized protein C2orf54 [Source:UniProtKB/Swiss-Prot;Acc:Q08AI8]	0.385136
ITGAM	ENST00000287497	Integrin alpha-M Precursor (Cell surface glycoprotein MAC-1 subunit alpha)(CR-3 alpha chain)(Leukocyte adhesion receptor MO1)(Neutrophil adherence receptor)(CD11 antigen-like family member B)(CD11b antigen) [Source:UniProtKB/Swiss-Prot;Acc:P11215]	0.385392
JHDM1D	ENST00000397560	JmjC domain-containing histone demethylation protein 1D [Source:UniProtKB/Swiss-Prot;Acc:Q6ZMT4]	0.385497
FUT1	ENST00000310160	Galactoside 2-alpha-L-fucosyltransferase 1 (EC 2.4.1.69)(GDP-L-fucose:beta-D-galactoside 2-alpha-L-fucosyltransferase 1)(Alpha(1,2)FT 1)(Fucosyltransferase 1)(Blood group H alpha 2-fucosyltransferase) [Source:UniProtKB/Swiss-Prot;Acc:P19526]	0.387104
SPINK7	ENST00000274565	Serine protease inhibitor Kazal-type 7 Precursor (Esophagus cancer-related gene 2 protein)(ECRG-2) [Source:UniProtKB/Swiss-Prot;Acc:P58062]	0.387365
CEPT1	ENST00000357172	Choline/ethanolaminephosphotransferase 1 (hCEPT1)(EC 2.7.8.1)(EC 2.7.8.2) [Source:UniProtKB/Swiss-Prot;Acc:Q9Y6K0]	0.388014
C1orf74	ENST00000294811	Uncharacterized protein C1orf74 [Source:UniProtKB/Swiss-Prot;Acc:Q96LT6]	0.388512
DUOX2	ENST00000267837	Dual oxidase 2 Precursor (EC 1.6.3.1)(EC 1.11.1.-)(NADPH oxidase/peroxidase DUOX2)(NADPH thyroid oxidase 2)(Large NOX 2)(Long NOX 2)(Thyroid oxidase 2)(NADH/NADPH thyroid oxidase p138-tox)(p138 thyroid oxidase) [Source:UniProtKB/Swiss-Prot;Acc:Q9NRD8]	0.389614
DDIT4L	ENST00000273990	DNA-damage-inducible transcript 4-like protein (Protein regulated in development and DNA damage response 2)(REDD-2)(HIF-1 responsive protein RTP801-like) [Source:UniProtKB/Swiss-Prot;Acc:Q96D03]	0.390932
CYP51A1	ENST00000003100	Cytochrome P450 51A1 (EC 1.14.13.70)(CYPLI)(P450LI)(Sterol 14-alpha demethylase)(Lanosterol 14-alpha demethylase)(LDM)(P450-14DM)(P45014DM) [Source:UniProtKB/Swiss-Prot;Acc:Q16850]	0.39174
SLC44A1	ENST00000374724	Choline transporter-like protein 1 (Solute carrier family 44 member 1)(CDw92)(CD92 antigen) [Source:UniProtKB/Swiss-Prot;Acc:Q8WWI5]	0.391987
IRF6	ENST00000367021	Interferon regulatory factor 6 (IRF-6) [Source:UniProtKB/Swiss-Prot;Acc:O14896]	0.394346
KLRK1	ENST00000408006	NKG2-D type II integral membrane protein (NKG2-D-activating NK receptor)(NK cell receptor D)(Killer cell lectin-like receptor subfamily K member 1)(CD314 antigen) [Source:UniProtKB/Swiss-Prot;Acc:P26718]	0.396031
ALG6	ENST00000371108	Dolichyl pyrophosphate Man9GlcNAc2 alpha-1,3-glucosyltransferase (EC 2.4.1.-)(Dolichyl-P-Glc:Man9GlcNAc2-PP-dolichyl glucosyltransferase)(Asparagine-linked glycosylation protein 6) [Source:UniProtKB/Swiss-Prot;Acc:Q9Y672]	0.398041
ADCK2	ENST00000072869	Uncharacterized aarF domain-containing protein kinase 2 (EC 2.7.11.-) [Source:UniProtKB/Swiss-Prot;Acc:Q7Z695]	0.39851
FAM46B	ENST00000289166	Protein FAM46B [Source:UniProtKB/Swiss-Prot;Acc:Q96A09]	0.398756
EIF4A1	ENST00000380512	Eukaryotic initiation factor 4A-I (eIF-4A-I)(eIF4A-I)(EC 3.6.1.-)(ATP-dependent RNA helicase eIF4A-1) [Source:UniProtKB/Swiss-Prot;Acc:P60842]	0.400047
MGST2	ENST00000265498	Microsomal glutathione S-transferase 2 (Microsomal GST-2)(EC 2.5.1.18)(Microsomal GST-II) [Source:UniProtKB/Swiss-Prot;Acc:Q99735]	0.400565
BCL11A	ENST00000356842	B-cell lymphoma/leukemia 11A (B-cell CLL/lymphoma 11A)(COUP-TF-interacting protein 1)(Ecotropic viral integration site 9 protein homolog)(EVI-9) [Source:UniProtKB/Swiss-Prot;Acc:Q9H165]	0.400864
CYP4F12	ENST00000324632	Cytochrome P450 4F12 (EC 1.14.14.1)(CYPIVF12) [Source:UniProtKB/Swiss-Prot;Acc:Q9HCS2]	0.401375
GSTK1	ENST00000358406	Glutathione S-transferase kappa 1 (EC 2.5.1.18)(Glutathione S-transferase subunit 13)(GST 13-13)(GST class-kappa)(GSTK1-1)(hGSTK1) [Source:UniProtKB/Swiss-Prot;Acc:Q9Y2Q3]	0.402069
SPRR2F	ENST00000392653	Small proline-rich protein 2F (SPR-2F) [Source:UniProtKB/Swiss-Prot;Acc:Q96RM1]	0.404191
CYP39A1	ENST00000275016	Cytochrome P450 39A1 (hCYP39A1)(EC 1.14.13.99)(24-hydroxycholesterol 7-alpha-hydroxylase)(Oxysterol 7-alpha-hydroxylase) [Source:UniProtKB/Swiss-Prot;Acc:Q9NYL5]	0.40532
ALOX12B	ENST00000319144	Arachidonate 12-lipoxygenase, 12R type (12R-lipoxygenase)(12R-LOX)(EC 1.13.11.-)(Epidermis-type lipoxygenase 12) [Source:UniProtKB/Swiss-Prot;Acc:O75342]	0.40649
SCD5	ENST00000319540	Stearoyl-CoA desaturase 5 (EC 1.14.19.1)(HSCD5)(Acyl-CoA-desaturase 4)(Stearoyl-CoA 9-desaturase) [Source:UniProtKB/Swiss-Prot;Acc:Q86SK9]	0.406912
RNF141	ENST00000265981	RING finger protein 141 (Zinc finger protein 230) [Source:UniProtKB/Swiss-Prot;Acc:Q8WVD5]	0.407586
P2RY2	ENST00000311131	P2Y purinoceptor 2 (P2Y2)(P2U purinoceptor 1)(P2U1)(ATP receptor)(Purinergic receptor) [Source:UniProtKB/Swiss-Prot;Acc:P41231]	0.408125
TXNIP	ENST00000369317	Thioredoxin-interacting protein (Vitamin D3 up-regulated protein 1)(Thioredoxin-binding protein 2) [Source:UniProtKB/Swiss-Prot;Acc:Q9H3M7]	0.409613
CTSS	ENST00000368985	Cathepsin S Precursor (EC 3.4.22.27) [Source:UniProtKB/Swiss-Prot;Acc:P25774]	0.411284
JUNB	ENST00000302754	Transcription factor jun-B [Source:UniProtKB/Swiss-Prot;Acc:P17275]	0.411545
SNORA28	ENST00000384585	Small nucleolar RNA SNORA28 [Source:RFAM;Acc:RF00400]	0.411689
RP1-21O18.1	ENST00000400797	Kazrin [Source:UniProtKB/Swiss-Prot;Acc:Q674X7]	0.413896
FST	ENST00000256759	Follistatin Precursor (FS)(Activin-binding protein) [Source:UniProtKB/Swiss-Prot;Acc:P19883]	0.416008
SYK	ENST00000375751	Tyrosine-protein kinase SYK (EC 2.7.10.2)(Spleen tyrosine kinase) [Source:UniProtKB/Swiss-Prot;Acc:P43405]	0.41642
MAFB	ENST00000373313	Transcription factor MafB (Maf-B)(V-maf musculoaponeurotic fibrosarcoma oncogene homolog B) [Source:UniProtKB/Swiss-Prot;Acc:Q9Y5Q3]	0.416478
RNF170	ENST00000319073	RING finger protein 170 (Putative LAG1-interacting protein) [Source:UniProtKB/Swiss-Prot;Acc:Q96K19]	0.416721
TRIB1	ENST00000311922	Tribbles homolog 1 (TRB-1)(SKIP1)(G-protein-coupled receptor-induced protein 2)(GIG-2) [Source:UniProtKB/Swiss-Prot;Acc:Q96RU8]	0.416835
LGALS7B	ENST00000314980	Galectin-7 (Gal-7)(HKL-14)(PI7)(p53-induced gene 1 protein) [Source:UniProtKB/Swiss-Prot;Acc:P47929]	0.417167
SAMD9	ENST00000379958	Sterile alpha motif domain-containing protein 9 [Source:UniProtKB/Swiss-Prot;Acc:Q5K651]	0.417736
AF347015.1-22	ENST00000387459	NA	0.417807
C2orf15	ENST00000302513	Uncharacterized protein C2orf15 [Source:UniProtKB/Swiss-Prot;Acc:Q8WU43]	0.418247
IGSF9	ENST00000361509	Protein turtle homolog A Precursor (Immunoglobulin superfamily member 9A) [Source:UniProtKB/Swiss-Prot;Acc:Q9P2J2]	0.418743
ZNF435	ENST00000340487	Zinc finger and SCAN domain-containing protein 16 (Zinc finger protein 392)(Zinc finger protein 435) [Source:UniProtKB/Swiss-Prot;Acc:Q9H4T2]	0.418925
IFI30	ENST00000407280	Gamma-interferon-inducible lysosomal thiol reductase Precursor (Gamma-interferon-inducible protein IP-30) [Source:UniProtKB/Swiss-Prot;Acc:P13284]	0.42028
CTSC	ENST00000393302	Dipeptidyl-peptidase 1 Precursor (EC 3.4.14.1)(Dipeptidyl-peptidase I)(DPP-I)(DPPI)(Cathepsin C)(Cathepsin J)(Dipeptidyl transferase) [Contains Dipeptidyl-peptidase 1 exclusion domain chain(Dipeptidyl-peptidase I exclusion domain chain);Dipeptidyl-peptidase 1 heavy chain(Dipeptidyl-peptidase I heavy chain);Dipeptidyl-peptidase 1 light chain(Dipeptidyl-peptidase I light chain)] [Source:UniProtKB/S…	0.422121
GSDMC	ENST00000276708	Gasdermin-C (Melanoma-derived leucine zipper-containing extranuclear factor) [Source:UniProtKB/Swiss-Prot;Acc:Q9BYG8]	0.422498
PTN	ENST00000348225	Pleiotrophin Precursor (PTN)(Heparin-binding growth-associated molecule)(HB-GAM)(Heparin-binding growth factor 8)(HBGF-8)(Osteoblast-specific factor 1)(OSF-1)(Heparin-binding neurite outgrowth-promoting factor 1)(HBNF-1)(Heparin-binding brain mitogen)(HBBM) [Source:UniProtKB/Swiss-Prot;Acc:P21246]	0.422997
PTPN13	ENST00000316707	Tyrosine-protein phosphatase non-receptor type 13 (EC 3.1.3.48)(Protein-tyrosine phosphatase 1E)(PTP-E1)(hPTPE1)(PTP-BAS)(Protein-tyrosine phosphatase PTPL1)(Fas-associated protein-tyrosine phosphatase 1)(FAP-1) [Source:UniProtKB/Swiss-Prot;Acc:Q12923]	0.423058
GSTA4	ENST00000370963	Glutathione S-transferase A4 (EC 2.5.1.18)(Glutathione S-transferase A4-4)(GST class-alpha member 4) [Source:UniProtKB/Swiss-Prot;Acc:O15217]	0.423445
KSR1	ENST00000398988	Kinase suppressor of Ras 1 [Source:UniProtKB/Swiss-Prot;Acc:Q8IVT5]	0.423915
UGT8	ENST00000310836	2-hydroxyacylsphingosine 1-beta-galactosyltransferase Precursor (EC 2.4.1.45)(UDP-galactose-ceramide galactosyltransferase)(Ceramide UDP-galactosyltransferase)(Cerebroside synthase) [Source:UniProtKB/Swiss-Prot;Acc:Q16880]	0.424915
CH25H	ENST00000371852	Cholesterol 25-hydroxylase (EC 1.14.99.38)(Cholesterol 25-monooxygenase)(h25OH) [Source:UniProtKB/Swiss-Prot;Acc:O95992]	0.425085
NDRG1	ENST00000354944	Protein NDRG1 (N-myc downstream-regulated gene 1 protein)(Differentiation-related gene 1 protein)(DRG-1)(Reducing agents and tunicamycin-responsive protein)(RTP)(Nickel-specific induction protein Cap43)(Rit42) [Source:UniProtKB/Swiss-Prot;Acc:Q92597]	0.425338
IGFL2	ENST00000377693	cDNA FLJ43766 fis, clone TESTI2049246 [Source:UniProtKB/TrEMBL;Acc:Q6ZUF0]	0.425383
DHRS7	ENST00000360557	Dehydrogenase/reductase SDR family member 7 Precursor (EC 1.1.-.-)(Retinal short-chain dehydrogenase/reductase 4)(retSDR4) [Source:UniProtKB/Swiss-Prot;Acc:Q9Y394]	0.425568
TMEM168	ENST00000312814	Transmembrane protein 168 [Source:UniProtKB/Swiss-Prot;Acc:Q9H0V1]	0.425975
FAM43A	ENST00000329759	Protein FAM43A [Source:UniProtKB/Swiss-Prot;Acc:Q8N2R8]	0.426307
SLC22A23	ENST00000406686	Solute carrier family 22 member 23 [Source:UniProtKB/Swiss-Prot;Acc:A1A5C7]	0.427119
SULT2B1	ENST00000201586	Sulfotransferase family cytosolic 2B member 1 (Sulfotransferase 2B1)(EC 2.8.2.2)(Alcohol sulfotransferase)(Hydroxysteroid sulfotransferase 2) [Source:UniProtKB/Swiss-Prot;Acc:O00204]	0.427734
SATB1	ENST00000332610	DNA-binding protein SATB1 (Special AT-rich sequence-binding protein 1) [Source:UniProtKB/Swiss-Prot;Acc:Q01826]	0.429817
VNN2	ENST00000326499	Vascular non-inflammatory molecule 2 Precursor (Vanin-2)(Glycosylphosphatidyl inositol-anchored protein GPI-80)(Protein FOAP-4) [Source:UniProtKB/Swiss-Prot;Acc:O95498]	0.430645
C1orf210	ENST00000330564	Uncharacterized protein C1orf210 [Source:UniProtKB/Swiss-Prot;Acc:Q8IVY1]	0.431356
FAM134B	ENST00000399793	Protein FAM134B [Source:UniProtKB/Swiss-Prot;Acc:Q9H6L5]	0.431519
SCPEP1	ENST00000262288	Retinoid-inducible serine carboxypeptidase Precursor (EC 3.4.16.-)(Serine carboxypeptidase 1) [Source:UniProtKB/Swiss-Prot;Acc:Q9HB40]	0.432425
AMY1C	ENST00000370079	Alpha-amylase 1 Precursor (EC 3.2.1.1)(1,4-alpha-D-glucan glucanohydrolase 1)(Salivary alpha-amylase) [Source:UniProtKB/Swiss-Prot;Acc:P04745]	0.432509
UQCR	ENST00000262946	Cytochrome b-c1 complex subunit 10 (Ubiquinol-cytochrome c reductase complex 6.4 kDa protein)(Complex III subunit XI)(Complex III subunit 10) [Source:UniProtKB/Swiss-Prot;Acc:O14957]	0.433094
IGFBP3	ENST00000381086	Insulin-like growth factor-binding protein 3 Precursor (IGF-binding protein 3)(IGFBP-3)(IBP-3) [Source:UniProtKB/Swiss-Prot;Acc:P17936]	0.433523
C11orf52	ENST00000278601	Uncharacterized protein C11orf52 [Source:UniProtKB/Swiss-Prot;Acc:Q96A22]	0.43407
FZD6	ENST00000358755	Frizzled-6 Precursor (Fz-6)(hFz6) [Source:UniProtKB/Swiss-Prot;Acc:O60353]	0.43424
DHRS1	ENST00000396813	Dehydrogenase/reductase SDR family member 1 (EC 1.1.-.-) [Source:UniProtKB/Swiss-Prot;Acc:Q96LJ7]	0.43461
ATL3	ENST00000398868	Atlastin-3 [Source:UniProtKB/Swiss-Prot;Acc:Q6DD88]	0.437445
IFIH1	ENST00000263642	Interferon-induced helicase C domain-containing protein 1 (EC 3.6.1.-)(Interferon-induced with helicase C domain protein 1)(Helicase with 2 CARD domains)(Helicard)(Melanoma differentiation-associated protein 5)(MDA-5)(RNA helicase-DEAD box protein 116)(Murabutide down-regulated protein) [Source:UniProtKB/Swiss-Prot;Acc:Q9BYX4]	0.43805
RAET1E	ENST00000367363	NKG2D ligand 4 Precursor (NKG2DL4)(N2DL-4)(Retinoic acid early transcript 1E)(Lymphocyte effector toxicity activation ligand)(RAE-1-like transcript 4)(RL-4) [Source:UniProtKB/Swiss-Prot;Acc:Q8TD07]	0.438158
KIAA2026	ENST00000399933	Uncharacterized protein KIAA2026 [Source:UniProtKB/Swiss-Prot;Acc:Q5HYC2]	0.439176
GRTP1	ENST00000375431	Growth hormone-regulated TBC protein 1 (TBC1 domain family member 6) [Source:UniProtKB/Swiss-Prot;Acc:Q5TC63]	0.441485
TM4SF1	ENST00000305366	Transmembrane 4 L6 family member 1 (Tumor-associated antigen L6)(Membrane component surface marker 1)(M3S1) [Source:UniProtKB/Swiss-Prot;Acc:P30408]	0.441903
ABP1	ENST00000360937	Amiloride-sensitive amine oxidase [copper-containing] Precursor (Diamine oxidase)(DAO)(EC 1.4.3.22)(Amiloride-binding protein)(ABP)(Histaminase)(Kidney amine oxidase)(KAO) [Source:UniProtKB/Swiss-Prot;Acc:P19801]	0.442186
SAMD9L	ENST00000394472	Sterile alpha motif domain-containing protein 9-like [Source:UniProtKB/Swiss-Prot;Acc:Q8IVG5]	0.442226
RHOU	ENST00000366691	Rho-related GTP-binding protein RhoU (Wnt-1 responsive Cdc42 homolog 1)(WRCH-1)(Ryu GTPase)(CDC42-like GTPase 1)(Rho GTPase-like protein ARHU)(GTP-binding protein-like 1) [Source:UniProtKB/Swiss-Prot;Acc:Q7L0Q8]	0.442817
SUSD4	ENST00000344029	Sushi domain-containing protein 4 Precursor [Source:UniProtKB/Swiss-Prot;Acc:Q5VX71]	0.443345
RAP2B	ENST00000323534	Ras-related protein Rap-2b Precursor [Source:UniProtKB/Swiss-Prot;Acc:P61225]	0.443754
BMP2	ENST00000378827	Bone morphogenetic protein 2 Precursor (BMP-2)(BMP-2A) [Source:UniProtKB/Swiss-Prot;Acc:P12643]	0.445203
TMEM205	ENST00000354882	Transmembrane protein 205 [Source:UniProtKB/Swiss-Prot;Acc:Q6UW68]	0.445542
ULBP2	ENST00000367351	NKG2D ligand 2 Precursor (UL16-binding protein 2)(NKG2DL2)(N2DL-2)(ALCAN-alpha)(Retinoic acid early transcript 1H) [Source:UniProtKB/Swiss-Prot;Acc:Q9BZM5]	0.445559
FLRT3	ENST00000341420	Leucine-rich repeat transmembrane protein FLRT3 Precursor (Fibronectin-like domain-containing leucine-rich transmembrane protein 3) [Source:UniProtKB/Swiss-Prot;Acc:Q9NZU0]	0.446406
EDN1	ENST00000379375	Endothelin-1 Precursor (Preproendothelin-1)(PPET1) [Contains Endothelin-1(ET-1);Big endothelin-1] [Source:UniProtKB/Swiss-Prot;Acc:P05305]	0.447129
CPNE3	ENST00000198765	Copine-3 (Copine III) [Source:UniProtKB/Swiss-Prot;Acc:O75131]	0.447893
ASS1	ENST00000372386	Argininosuccinate synthase (EC 6.3.4.5)(Citrulline--aspartate ligase) [Source:UniProtKB/Swiss-Prot;Acc:P00966]	0.447999
C14orf1	ENST00000256319	Probable ergosterol biosynthetic protein 28 [Source:UniProtKB/Swiss-Prot;Acc:Q9UKR5]	0.449687
ZNF518B	ENST00000326756	Zinc finger protein 518B [Source:UniProtKB/Swiss-Prot;Acc:Q9C0D4]	0.450227
PCSK5	ENST00000396108	Proprotein convertase subtilisin/kexin type 5 Precursor (EC 3.4.21.-)(Proprotein convertase PC5)(Subtilisin/kexin-like protease PC5)(hPC6)(PC6) [Source:UniProtKB/Swiss-Prot;Acc:Q92824]	0.450602
PELI1	ENST00000358912	Protein pellino homolog 1 (Pellino-1)(Pellino-related intracellular-signaling molecule) [Source:UniProtKB/Swiss-Prot;Acc:Q96FA3]	0.450775
FST	ENST00000396947	Follistatin Precursor (FS)(Activin-binding protein) [Source:UniProtKB/Swiss-Prot;Acc:P19883]	0.451334
TMEM135	ENST00000305494	Transmembrane protein 135 [Source:UniProtKB/Swiss-Prot;Acc:Q86UB9]	0.452882
TTC17	ENST00000299240	Tetratricopeptide repeat protein 17 (TPR repeat protein 17) [Source:UniProtKB/Swiss-Prot;Acc:Q96AE7]	0.454312
BHLHE40	ENST00000256495	Class B basic helix-loop-helix protein 2 (bHLHB2)(Differentially expressed in chondrocytes protein 1)(DEC1)(Enhancer-of-split and hairy-related protein 2)(SHARP-2)(Stimulated by retinoic acid gene 13 protein) [Source:UniProtKB/Swiss-Prot;Acc:O14503]	0.454812
DGAT1	ENST00000332324	Diacylglycerol O-acyltransferase 1 (EC 2.3.1.20)(Diglyceride acyltransferase)(ACAT-related gene product 1) [Source:UniProtKB/Swiss-Prot;Acc:O75907]	0.455271
LPHN2	ENST00000359929	Latrophilin-2 Precursor (Calcium-independent alpha-latrotoxin receptor 2)(Latrophilin homolog 1)(Lectomedin-1) [Source:UniProtKB/Swiss-Prot;Acc:O95490]	0.455501
AL691479.15	ENST00000366088	NA	0.455836
OAS2	ENST00000342315	2'-5'-oligoadenylate synthetase 2 ((2-5')oligo(A) synthetase 2)(2-5A synthetase 2)(EC 2.7.7.-)(p69 OAS / p71 OAS)(p69OAS / p71OAS) [Source:UniProtKB/Swiss-Prot;Acc:P29728]	0.456241
GPR157	ENST00000377411	Probable G-protein coupled receptor 157 [Source:UniProtKB/Swiss-Prot;Acc:Q5UAW9]	0.456507
MT-ND2	ENST00000361453	NADH-ubiquinone oxidoreductase chain 2 (EC 1.6.5.3)(NADH dehydrogenase subunit 2) [Source:UniProtKB/Swiss-Prot;Acc:P03891]	0.45662
SATB1	ENST00000338745	DNA-binding protein SATB1 (Special AT-rich sequence-binding protein 1) [Source:UniProtKB/Swiss-Prot;Acc:Q01826]	0.456883
CCDC126	ENST00000409765	Coiled-coil domain-containing protein 126 Precursor [Source:UniProtKB/Swiss-Prot;Acc:Q96EE4]	0.457191
DEFB1	ENST00000297439	Beta-defensin 1 Precursor (BD-1)(hBD-1)(Defensin, beta 1) [Source:UniProtKB/Swiss-Prot;Acc:P60022]	0.457311
PPP1R3C	ENST00000238994	Protein phosphatase 1 regulatory subunit 3C (Protein phosphatase 1 regulatory subunit 5)(R5)(Protein targeting to glycogen)(PTG) [Source:UniProtKB/Swiss-Prot;Acc:Q9UQK1]	0.45902
ZKSCAN1	ENST00000324306	Zinc finger protein with KRAB and SCAN domains 1 (Zinc finger protein 36)(Zinc finger protein KOX18) [Source:UniProtKB/Swiss-Prot;Acc:P17029]	0.459967
CLEC2B	ENST00000228438	C-type lectin domain family 2 member B (C-type lectin superfamily member 2)(Activation-induced C-type lectin)(IFN-alpha2b-inducing-related protein 1) [Source:UniProtKB/Swiss-Prot;Acc:Q92478]	0.460974
RASEF	ENST00000376447	RAS and EF-hand domain-containing protein (Ras-related protein Rab-45) [Source:UniProtKB/Swiss-Prot;Acc:Q8IZ41]	0.461272
NPL	ENST00000367553	N-acetylneuraminate lyase (NALase)(EC 4.1.3.3)(N-acetylneuraminic acid aldolase)(N-acetylneuraminate pyruvate-lyase)(Sialic acid lyase)(Sialate lyase)(Sialate-pyruvate lyase)(Sialic acid aldolase) [Source:UniProtKB/Swiss-Prot;Acc:Q9BXD5]	0.462156
NR4A2	ENST00000339562	Nuclear receptor subfamily 4 group A member 2 (Orphan nuclear receptor NURR1)(Immediate-early response protein NOT)(Transcriptionally-inducible nuclear receptor) [Source:UniProtKB/Swiss-Prot;Acc:P43354]	0.462472
EDEM2	ENST00000374491	ER degradation-enhancing alpha-mannosidase-like 2 Precursor [Source:UniProtKB/Swiss-Prot;Acc:Q9BV94]	0.463974
PCDHB14	ENST00000239449	Protocadherin beta-14 Precursor (PCDH-beta-14) [Source:UniProtKB/Swiss-Prot;Acc:Q9Y5E9]	0.464334
PHGDHL1	ENST00000376435	Ubiquitin-associated domain-containing protein 2 Precursor (Phosphoglycerate dehydrogenase-like protein 1) [Source:UniProtKB/Swiss-Prot;Acc:Q8NBM4]	0.46493
RBM47	ENST00000319592	RNA-binding protein 47 (RNA-binding motif protein 47) [Source:UniProtKB/Swiss-Prot;Acc:A0AV96]	0.465909
TMEM154	ENST00000304385	Transmembrane protein 154 Precursor [Source:UniProtKB/Swiss-Prot;Acc:Q6P9G4]	0.466245
PLEKHF2	ENST00000315367	Pleckstrin homology domain-containing family F member 2 (PH domain-containing family F member 2)(PH and FYVE domain-containing protein 2)(Phafin-2)(Zinc finger FYVE domain-containing protein 18) [Source:UniProtKB/Swiss-Prot;Acc:Q9H8W4]	0.467485
ARRDC3	ENST00000265138	Arrestin domain-containing protein 3 [Source:UniProtKB/Swiss-Prot;Acc:Q96B67]	0.467808
ACPP	ENST00000336375	Prostatic acid phosphatase Precursor (EC 3.1.3.2) [Source:UniProtKB/Swiss-Prot;Acc:P15309]	0.468125
TNFRSF11B	ENST00000297350	Tumor necrosis factor receptor superfamily member 11B Precursor (Osteoprotegerin)(Osteoclastogenesis inhibitory factor) [Source:UniProtKB/Swiss-Prot;Acc:O00300]	0.46845
ARAP2	ENST00000303965	Arf-GAP, Rho-GAP domain, ANK repeat and PH domain-containing protein 2 (Centaurin-delta-1)(Cnt-d1)(PARX protein) [Source:UniProtKB/Swiss-Prot;Acc:Q8WZ64]	0.470031
PAPLN	ENST00000381166	papilin [Source:RefSeq peptide;Acc:NP_775733]	0.470316
IL6R	ENST00000368485	Interleukin-6 receptor subunit alpha Precursor (IL-6R-alpha)(IL-6R 1)(Membrane glycoprotein 80)(gp80)(CD126 antigen) [Source:UniProtKB/Swiss-Prot;Acc:P08887]	0.47035
PER2	ENST00000254657	Period circadian protein homolog 2 (Circadian clock protein PERIOD 2)(hPER2) [Source:UniProtKB/Swiss-Prot;Acc:O15055]	0.470426
ZNF277	ENST00000361946	Zinc finger protein 277 [Source:UniProtKB/Swiss-Prot;Acc:Q9NRM2]	0.470906
RP5-1022P6.2	ENST00000378992	Putative glycerophosphodiester phosphodiesterase 5 (EC 3.1.-.-) [Source:UniProtKB/Swiss-Prot;Acc:Q9NPB8]	0.471408
MAOA	ENST00000338702	Amine oxidase [flavin-containing] A (EC 1.4.3.4)(Monoamine oxidase type A)(MAO-A) [Source:UniProtKB/Swiss-Prot;Acc:P21397]	0.471595
KLHL24	ENST00000242810	Kelch-like protein 24 (Kainate receptor-interacting protein for GluR6)(KRIP6)(Protein DRE1) [Source:UniProtKB/Swiss-Prot;Acc:Q6TFL4]	0.471681
IL18	ENST00000280357	Interleukin-18 Precursor (IL-18)(Interferon-gamma-inducing factor)(IFN-gamma-inducing factor)(Interleukin-1 gamma)(IL-1 gamma)(Iboctadekin) [Source:UniProtKB/Swiss-Prot;Acc:Q14116]	0.471962
NMB	ENST00000394588	Neuromedin-B Precursor [Contains Neuromedin-B-32;Neuromedin-B] [Source:UniProtKB/Swiss-Prot;Acc:P08949]	0.472356
ZMYM2	ENST00000382881	Zinc finger MYM-type protein 2 (Zinc finger protein 198)(Fused in myeloproliferative disorders protein)(Rearranged in atypical myeloproliferative disorder protein) [Source:UniProtKB/Swiss-Prot;Acc:Q9UBW7]	0.472769
CHID1	ENST00000336845	Chitinase domain-containing protein 1 Precursor (Stabilin-1-interacting chitinase-like protein)(SI-CLP) [Source:UniProtKB/Swiss-Prot;Acc:Q9BWS9]	0.473861
PTDSS2	ENST00000308020	Phosphatidylserine synthase 2 (PtdSer synthase 2)(PSS-2)(EC 2.7.8.-)(Serine-exchange enzyme II) [Source:UniProtKB/Swiss-Prot;Acc:Q9BVG9]	0.474319
DEFB124	ENST00000317676	Beta-defensin 124 Precursor (Defensin, beta 124)(Beta-defensin 24)(DEFB-24) [Source:UniProtKB/Swiss-Prot;Acc:Q8NES8]	0.47457
PRSS12	ENST00000296498	Neurotrypsin Precursor (EC 3.4.21.-)(Serine protease 12)(Motopsin)(Leydin) [Source:UniProtKB/Swiss-Prot;Acc:P56730]	0.47508
TPD52L1	ENST00000368402	Tumor protein D53 (hD53)(Tumor protein D52-like 1) [Source:UniProtKB/Swiss-Prot;Acc:Q16890]	0.476334
FAM135A	ENST00000361499	Protein FAM135A [Source:UniProtKB/Swiss-Prot;Acc:Q9P2D6]	0.476654
SAA4	ENST00000278222	Serum amyloid A-4 protein Precursor (Constitutively expressed serum amyloid A protein)(C-SAA) [Source:UniProtKB/Swiss-Prot;Acc:P35542]	0.476731
C1orf106	ENST00000367342	Uncharacterized protein C1orf106 [Source:UniProtKB/Swiss-Prot;Acc:Q3KP66]	0.477236
RAB26	ENST00000210187	Ras-related protein Rab-26 [Source:UniProtKB/Swiss-Prot;Acc:Q9ULW5]	0.477582
CCDC88C	ENST00000334448	DAPLE_HUMAN Isoform 2 of Q9P219 - Homo sapiens (Human) [Source:UniprotKB/SpliceVariant;Acc:Q9P219-2]	0.477901
CHMP2A	ENST00000312547	Charged multivesicular body protein 2a (Chromatin-modifying protein 2a)(CHMP2a)(Vacuolar protein-sorting-associated protein 2-1)(Vps2-1)(hVps2-1)(Putative breast adenocarcinoma marker BC-2) [Source:UniProtKB/Swiss-Prot;Acc:O43633]	0.477962
ZDHHC13	ENST00000399351	Probable palmitoyltransferase ZDHHC13 (EC 2.3.1.-)(Zinc finger DHHC domain-containing protein 13)(DHHC-13)(Huntingtin-interacting protein 14-related protein)(HIP14-related protein)(Huntingtin-interacting protein HIP3RP)(Putative MAPK-activating protein PM03)(Putative NF-kappa-B-activating protein 209) [Source:UniProtKB/Swiss-Prot;Acc:Q8IUH4]	0.478551
ZDHHC5	ENST00000287169	Probable palmitoyltransferase ZDHHC5 (EC 2.3.1.-)(Zinc finger DHHC domain-containing protein 5)(DHHC-5)(Zinc finger protein 375) [Source:UniProtKB/Swiss-Prot;Acc:Q9C0B5]	0.478888
NIACR2	ENST00000328880	Nicotinic acid receptor 1 (G-protein coupled receptor 109A)(G-protein coupled receptor HM74A) [Source:UniProtKB/Swiss-Prot;Acc:Q8TDS4]	0.479358
ETS2	ENST00000360938	Protein C-ets-2 [Source:UniProtKB/Swiss-Prot;Acc:P15036]	0.479612
TNFRSF21	ENST00000296861	Tumor necrosis factor receptor superfamily member 21 Precursor (TNFR-related death receptor 6)(Death receptor 6) [Source:UniProtKB/Swiss-Prot;Acc:O75509]	0.479917
BSG	ENST00000396012	Basigin Precursor (Leukocyte activation antigen M6)(Collagenase stimulatory factor)(Extracellular matrix metalloproteinase inducer)(EMMPRIN)(5F7)(Tumor cell-derived collagenase stimulatory factor)(TCSF)(OK blood group antigen)(CD147 antigen) [Source:UniProtKB/Swiss-Prot;Acc:P35613]	0.480074
GAL3ST4	ENST00000360039	Galactose-3-O-sulfotransferase 4 (EC 2.8.2.-)(Gal-beta-1,3-GalNAc 3'-sulfotransferase)(Beta-galactose-3-O-sulfotransferase 4) [Source:UniProtKB/Swiss-Prot;Acc:Q96RP7]	0.480207
ZFAND1	ENST00000220669	AN1-type zinc finger protein 1 [Source:UniProtKB/Swiss-Prot;Acc:Q8TCF1]	0.480377
TMC4	ENST00000301187	Transmembrane channel-like protein 4 [Source:UniProtKB/Swiss-Prot;Acc:Q7Z404]	0.480774
LPCAT4	ENST00000314891	1-acyl-sn-glycerol-3-phosphate acyltransferase eta (EC 2.3.1.51)(1-AGP acyltransferase 7)(1-AGPAT 7)(Lysophosphatidic acid acyltransferase eta)(LPAAT-eta)(Acyltransferase-like 3) [Source:UniProtKB/Swiss-Prot;Acc:Q643R3]	0.480815
PDCD4	ENST00000280154	Programmed cell death protein 4 (Nuclear antigen H731-like)(Neoplastic transformation inhibitor protein)(Protein 197/15a) [Source:UniProtKB/Swiss-Prot;Acc:Q53EL6]	0.481349
APOBEC3A	ENST00000249116	Probable DNA dC->dU-editing enzyme APOBEC-3A (EC 3.5.4.-)(Phorbolin-1) [Source:UniProtKB/Swiss-Prot;Acc:P31941]	0.481985
EMB	ENST00000303221	Embigin Precursor [Source:UniProtKB/Swiss-Prot;Acc:Q6PCB8]	0.482088
U6	ENST00000362692	U6 spliceosomal RNA [Source:RFAM;Acc:RF00026]	0.482956
SC5DL	ENST00000264027	Lathosterol oxidase (EC 1.14.21.6)(Lathosterol 5-desaturase)(Delta(7)-sterol 5-desaturase)(C-5 sterol desaturase)(Sterol-C5-desaturase) [Source:UniProtKB/Swiss-Prot;Acc:O75845]	0.483051
CLN3	ENST00000333496	Battenin (Protein CLN3)(Batten disease protein) [Source:UniProtKB/Swiss-Prot;Acc:Q13286]	0.483137
DTX4	ENST00000227451	Protein deltex-4 (Deltex4)(RING finger protein 155) [Source:UniProtKB/Swiss-Prot;Acc:Q9Y2E6]	0.483203
MANSC1	ENST00000355566	MANSC domain-containing protein 1 Precursor (Loss of heterozygosity 12 chromosomal region 3 protein) [Source:UniProtKB/Swiss-Prot;Acc:Q9H8J5]	0.48338
HPGD	ENST00000296521	15-hydroxyprostaglandin dehydrogenase [NAD+] (PGDH)(EC 1.1.1.141)(Prostaglandin dehydrogenase 1) [Source:UniProtKB/Swiss-Prot;Acc:P15428]	0.483391
REEP1	ENST00000165698	Receptor expression-enhancing protein 1 [Source:UniProtKB/Swiss-Prot;Acc:Q9H902]	0.483794
FZD3	ENST00000240093	Frizzled-3 Precursor (Fz-3)(hFz3) [Source:UniProtKB/Swiss-Prot;Acc:Q9NPG1]	0.486404
C9orf125	ENST00000374851	Transmembrane protein C9orf125 [Source:UniProtKB/Swiss-Prot;Acc:Q9BRR3]	0.486919
SMPDL3B	ENST00000373894	Acid sphingomyelinase-like phosphodiesterase 3b Precursor (ASM-like phosphodiesterase 3b)(EC 3.1.4.-) [Source:UniProtKB/Swiss-Prot;Acc:Q92485]	0.487654
SLC35D2	ENST00000375259	UDP-N-acetylglucosamine/UDP-glucose/GDP-mannose transporter (Solute carrier family 35 member D2)(UDP-galactose transporter-related protein 8)(UGTrel8)(SQV7-like protein)(SQV7L)(Homolog of Fringe connection protein 1)(HFRC1) [Source:UniProtKB/Swiss-Prot;Acc:Q76EJ3]	0.487884
SELENBP1	ENST00000368868	Selenium-binding protein 1 (56 kDa selenium-binding protein)(SP56) [Source:UniProtKB/Swiss-Prot;Acc:Q13228]	0.488029
TP63	ENST00000264731	Tumor protein 63 (p63)(Transformation-related protein 63)(TP63)(Tumor protein p73-like)(p73L)(p51)(p40)(Keratinocyte transcription factor KET)(Chronic ulcerative stomatitis protein)(CUSP) [Source:UniProtKB/Swiss-Prot;Acc:Q9H3D4]	0.488397
PC	ENST00000393955	Pyruvate carboxylase, mitochondrial Precursor (EC 6.4.1.1)(Pyruvic carboxylase)(PCB) [Source:UniProtKB/Swiss-Prot;Acc:P11498]	0.489039
JUP	ENST00000393931	Junction plakoglobin (Desmoplakin-3)(Desmoplakin III)(Catenin gamma) [Source:UniProtKB/Swiss-Prot;Acc:P14923]	0.489532
GALNTL4	ENST00000227756	Putative polypeptide N-acetylgalactosaminyltransferase-like protein 4 (EC 2.4.1.41)(Polypeptide GalNAc transferase-like protein 4)(pp-GaNTase-like protein 4)(GalNAc-T-like protein 4)(Protein-UDP acetylgalactosaminyltransferase-like protein 4)(UDP-GalNAc:polypeptide N-acetylgalactosaminyltransferase-like protein 4) [Source:UniProtKB/Swiss-Prot;Acc:Q6P9A2]	0.489873
MRGPRX1	ENST00000314568	Mas-related G-protein coupled receptor member X1 (Sensory neuron-specific G-protein coupled receptor 3/4) [Source:UniProtKB/Swiss-Prot;Acc:Q96LB2]	0.490192
TMEM80	ENST00000342078	Transmembrane protein 80 [Source:UniProtKB/Swiss-Prot;Acc:Q96HE8]	0.490552
PRRG2	ENST00000246794	Transmembrane gamma-carboxyglutamic acid protein 2 Precursor (Proline-rich gamma-carboxyglutamic acid protein 2)(Proline-rich Gla protein 2) [Source:UniProtKB/Swiss-Prot;Acc:O14669]	0.491152
DHCR24	ENST00000371269	24-dehydrocholesterol reductase Precursor (EC 1.3.1.-)(3-beta-hydroxysterol delta-24-reductase)(Seladin-1)(Diminuto/dwarf1 homolog) [Source:UniProtKB/Swiss-Prot;Acc:Q15392]	0.491242
GRN	ENST00000393566	Granulins Precursor (Proepithelin)(PEPI) [Contains Acrogranin;Paragranulin;Granulin-1(Granulin G);Granulin-2(Granulin F);Granulin-3(Granulin B);Granulin-4(Granulin A);Granulin-5(Granulin C);Granulin-6(Granulin D);Granulin-7(Granulin E)] [Source:UniProtKB/Swiss-Prot;Acc:P28799]	0.491244
TMEM127	ENST00000258439	Transmembrane protein 127 [Source:UniProtKB/Swiss-Prot;Acc:O75204]	0.492261
TMX2	ENST00000378312	Thioredoxin domain-containing protein 14 Precursor (Thioredoxin-related transmembrane protein 2)(Proliferation-inducing gene 26 protein) [Source:UniProtKB/Swiss-Prot;Acc:Q9Y320]	0.492637
GPC6	ENST00000377047	Glypican-6 Precursor [Contains Secreted glypican-6] [Source:UniProtKB/Swiss-Prot;Acc:Q9Y625]	0.492646
TMEM147	ENST00000222284	Transmembrane protein 147 (Protein NIFIE 14) [Source:UniProtKB/Swiss-Prot;Acc:Q9BVK8]	0.492967
UBN2	ENST00000288561	Uncharacterized protein KIAA2030 [Source:UniProtKB/Swiss-Prot;Acc:Q6ZU65]	0.493053
CD58	ENST00000369489	Lymphocyte function-associated antigen 3 Precursor (Ag3)(Surface glycoprotein LFA-3)(CD58 antigen) [Source:UniProtKB/Swiss-Prot;Acc:P19256]	0.493086
MAP2	ENST00000360351	Microtubule-associated protein 2 (MAP-2) [Source:UniProtKB/Swiss-Prot;Acc:P11137]	0.493259
LRFN4	ENST00000309602	Leucine-rich repeat and fibronectin type-III domain-containing protein 4 Precursor [Source:UniProtKB/Swiss-Prot;Acc:Q6PJG9]	0.493491
FRMD8	ENST00000317568	FERM domain-containing protein 8 [Source:UniProtKB/Swiss-Prot;Acc:Q9BZ67]	0.493626
AC069234.35-2	ENST00000353487	Signal peptide peptidase-like 3 (SPP-like 3 protein)(EC 3.4.23.-)(Intramembrane protease 2)(IMP2)(Presenilin-like protein 4) [Source:UniProtKB/Swiss-Prot;Acc:Q8TCT6]	0.493707
MYCL1	ENST00000397332	L-myc-1 proto-oncogene protein [Source:UniProtKB/Swiss-Prot;Acc:P12524]	0.493709
PLA2G4A	ENST00000367466	Cytosolic phospholipase A2 (cPLA2)(Phospholipase A2 group IVA) [Includes Phospholipase A2(EC 3.1.1.4)(Phosphatidylcholine 2-acylhydrolase);Lysophospholipase(EC 3.1.1.5)] [Source:UniProtKB/Swiss-Prot;Acc:P47712]	0.495507
ATL2	ENST00000406122	Atlastin-2 (ADP-ribosylation factor-like protein 6-interacting protein 2)(ARL-6-interacting protein 2)(Aip-2) [Source:UniProtKB/Swiss-Prot;Acc:Q8NHH9]	0.495746
EPHA1	ENST00000275815	Ephrin type-A receptor 1 Precursor (EC 2.7.10.1)(Tyrosine-protein kinase receptor EPH) [Source:UniProtKB/Swiss-Prot;Acc:P21709]	0.496003
TMEM9B	ENST00000309134	Transmembrane protein 9B Precursor [Source:UniProtKB/Swiss-Prot;Acc:Q9NQ34]	0.496133
PCDHB5	ENST00000231134	Protocadherin beta-5 Precursor (PCDH-beta-5) [Source:UniProtKB/Swiss-Prot;Acc:Q9Y5E4]	0.49672
M6PR	ENST00000000412	Cation-dependent mannose-6-phosphate receptor Precursor (CD Man-6-P receptor)(CD-MPR)(46 kDa mannose 6-phosphate receptor)(MPR 46) [Source:UniProtKB/Swiss-Prot;Acc:P20645]	0.496728
PBEF1	ENST00000393618	Nicotinamide phosphoribosyltransferase (NAmPRTase)(Nampt)(EC 2.4.2.12)(Pre-B-cell colony-enhancing factor 1)(Pre-B cell-enhancing factor)(Visfatin) [Source:UniProtKB/Swiss-Prot;Acc:P43490]	0.496881
DECR1	ENST00000220764	2,4-dienoyl-CoA reductase, mitochondrial Precursor (EC 1.3.1.34)(2,4-dienoyl-CoA reductase [NADPH])(4-enoyl-CoA reductase [NADPH]) [Source:UniProtKB/Swiss-Prot;Acc:Q16698]	0.496924
C1orf116	ENST00000359470	Specifically androgen-regulated gene protein [Source:UniProtKB/Swiss-Prot;Acc:Q9BW04]	0.497905
ATL2	ENST00000332337	Atlastin-2 (ADP-ribosylation factor-like protein 6-interacting protein 2)(ARL-6-interacting protein 2)(Aip-2) [Source:UniProtKB/Swiss-Prot;Acc:Q8NHH9]	0.498526
CEBPD	ENST00000408965	CCAAT/enhancer-binding protein delta (C/EBP delta)(Nuclear factor NF-IL6-beta)(NF-IL6-beta) [Source:UniProtKB/Swiss-Prot;Acc:P49716]	0.499838
XKR6	ENST00000304437	XK-related protein 6 [Source:UniProtKB/Swiss-Prot;Acc:Q5GH73]	0.501686
ARL6IP5	ENST00000273258	PRA1 family protein 3 (ADP-ribosylation factor-like protein 6-interacting protein 5)(ARL-6-interacting protein 5)(Aip-5)(Glutamate transporter EAAC1-interacting protein)(GTRAP3-18)(Prenylated Rab acceptor protein 2)(Protein JWa)(Dermal papilla-derived protein 11)(JM5)(Putative MAPK-activating protein PM27)(Cytoskeleton-related vitamin A-responsive protein) [Source:UniProtKB/Swiss-Prot;Acc:O75915]	0.502797
RARRES1	ENST00000237696	Retinoic acid receptor responder protein 1 (RAR-responsive protein TIG1)(Tazarotene-induced gene 1 protein) [Source:UniProtKB/Swiss-Prot;Acc:P49788]	0.503314
C6orf192	ENST00000275227	Uncharacterized MFS-type transporter C6orf192 [Source:UniProtKB/Swiss-Prot;Acc:Q6NT16]	0.503431
REEP4	ENST00000334530	Receptor expression-enhancing protein 4 [Source:UniProtKB/Swiss-Prot;Acc:Q9H6H4]	0.503738
ARHGEF7	ENST00000375737	Rho guanine nucleotide exchange factor 7 (PAK-interacting exchange factor beta)(Beta-Pix)(COOL-1)(p85) [Source:UniProtKB/Swiss-Prot;Acc:Q14155]	0.503952
RNF139	ENST00000303545	RING finger protein 139 (Translocation in renal carcinoma on chromosome 8) [Source:UniProtKB/Swiss-Prot;Acc:Q8WU17]	0.504021
ZFP36	ENST00000248673	Tristetraproline (TTP)(Zinc finger protein 36 homolog)(Zfp-36)(Protein TIS11A)(TIS11)(Growth factor-inducible nuclear protein NUP475)(G0/G1 switch regulatory protein 24) [Source:UniProtKB/Swiss-Prot;Acc:P26651]	0.50414
CTAGE5	ENST00000341502	Cutaneous T-cell lymphoma-associated antigen 5 (Protein cTAGE-5)(cTAGE family member 5)(Meningioma-expressed antigen 6/11) [Source:UniProtKB/Swiss-Prot;Acc:O15320]	0.504907
PLCG2	ENST00000359376	1-phosphatidylinositol-4,5-bisphosphate phosphodiesterase gamma-2 (EC 3.1.4.11)(Phosphoinositide phospholipase C)(Phospholipase C-gamma-2)(PLC-gamma-2)(PLC-IV) [Source:UniProtKB/Swiss-Prot;Acc:P16885]	0.505147
AC010896.3	ENST00000407686	Ethanolaminephosphotransferase 1 (hEPT1)(EC 2.7.8.1)(Selenoprotein I)(SelI) [Source:UniProtKB/Swiss-Prot;Acc:Q9C0D9]	0.505888
IFNGR1	ENST00000367739	Interferon-gamma receptor alpha chain Precursor (IFN-gamma-R1)(CDw119)(CD119 antigen) [Source:UniProtKB/Swiss-Prot;Acc:P15260]	0.506827
STAT3	ENST00000389272	Signal transducer and activator of transcription 3 (Acute-phase response factor) [Source:UniProtKB/Swiss-Prot;Acc:P40763]	0.507066
TRAFD1	ENST00000257604	TRAF-type zinc finger domain-containing protein 1 (Protein FLN29) [Source:UniProtKB/Swiss-Prot;Acc:O14545]	0.508065
GORAB	ENST00000367763	N-terminal kinase-like-binding protein 1 (NTKL-binding protein 1)(NTKL-BP1)(hNTKL-BP1)(SCY1-like 1-binding protein 1)(SCYL1-binding protein 1)(SCYL1-BP1) [Source:UniProtKB/Swiss-Prot;Acc:Q5T7V8]	0.508529
HGSNAT	ENST00000379644	Heparan-alpha-glucosaminide N-acetyltransferase (EC 2.3.1.78)(Transmembrane protein 76) [Source:UniProtKB/Swiss-Prot;Acc:Q68CP4]	0.508754
SLC39A11	ENST00000255559	Zinc transporter ZIP11 (Zrt- and Irt-like protein 11)(ZIP-11)(Solute carrier family 39 member 11) [Source:UniProtKB/Swiss-Prot;Acc:Q8N1S5]	0.508985
SLC44A5	ENST00000370855	Choline transporter-like protein 5 (Solute carrier family 44 member 5) [Source:UniProtKB/Swiss-Prot;Acc:Q8NCS7]	0.509137
TLR5	ENST00000366881	Toll-like receptor 5 Precursor (Toll/interleukin-1 receptor-like protein 3) [Source:UniProtKB/Swiss-Prot;Acc:O60602]	0.509416
NCOA3	ENST00000341724	Nuclear receptor coactivator 3 (NCoA-3)(EC 2.3.1.48)(Thyroid hormone receptor activator molecule 1)(TRAM-1)(ACTR)(Receptor-associated coactivator 3)(RAC-3)(Amplified in breast cancer-1 protein)(AIB-1)(Steroid receptor coactivator protein 3)(SRC-3)(CBP-interacting protein)(pCIP) [Source:UniProtKB/Swiss-Prot;Acc:Q9Y6Q9]	0.509704
LMBRD1	ENST00000370570	Probable lysosomal cobalamin transporter (LMBR1 domain-containing protein 1)(Nuclear export signal-interacting protein)(HDAg-L-interacting protein NESI) [Source:UniProtKB/Swiss-Prot;Acc:Q9NUN5]	0.51084
ZNF467	ENST00000302017	Zinc finger protein 467 [Source:UniProtKB/Swiss-Prot;Acc:Q7Z7K2]	0.511866
ATP6V0A1	ENST00000343619	V-type proton ATPase 116 kDa subunit a isoform 1 (V-ATPase 116 kDa isoform a1)(Vacuolar proton translocating ATPase 116 kDa subunit a isoform 1)(Clathrin-coated vesicle/synaptic vesicle proton pump 116 kDa subunit)(Vacuolar proton pump subunit 1)(Vacuolar adenosine triphosphatase subunit Ac116) [Source:UniProtKB/Swiss-Prot;Acc:Q93050]	0.512375
PDIK1L	ENST00000374271	Serine/threonine-protein kinase PDIK1L (EC 2.7.11.1)(PDLIM1-interacting kinase 1-like) [Source:UniProtKB/Swiss-Prot;Acc:Q8N165]	0.513125
SFXN4	ENST00000355697	Sideroflexin-4 (Breast cancer resistance marker 1) [Source:UniProtKB/Swiss-Prot;Acc:Q6P4A7]	0.513346
GPD2	ENST00000310454	Glycerol-3-phosphate dehydrogenase, mitochondrial Precursor (GPDH-M)(GPD-M)(EC 1.1.99.5)(mtGPD) [Source:UniProtKB/Swiss-Prot;Acc:P43304]	0.514076
ATP1A1	ENST00000295598	Sodium/potassium-transporting ATPase subunit alpha-1 Precursor (Sodium pump subunit alpha-1)(EC 3.6.3.9)(Na(+)/K(+) ATPase alpha-1 subunit) [Source:UniProtKB/Swiss-Prot;Acc:P05023]	0.514384
SLC44A3	ENST00000271227	Choline transporter-like protein 3 (Solute carrier family 44 member 3) [Source:UniProtKB/Swiss-Prot;Acc:Q8N4M1]	0.514482
ELP3	ENST00000380353	Elongator complex protein 3 (hELP3)(EC 2.3.1.48) [Source:UniProtKB/Swiss-Prot;Acc:Q9H9T3]	0.514529
ATP9A	ENST00000338821	Probable phospholipid-transporting ATPase IIA (EC 3.6.3.1)(ATPase class II type 9A)(ATPase IIA) [Source:UniProtKB/Swiss-Prot;Acc:O75110]	0.514802
ZNF185	ENST00000370270	Zinc finger protein 185 (LIM domain protein ZNF185)(P1-A) [Source:UniProtKB/Swiss-Prot;Acc:O15231]	0.514853
SUMF1	ENST00000383843	Sulfatase-modifying factor 1 Precursor (EC 1.8.99.-)(C-alpha-formylglycine-generating enzyme 1) [Source:UniProtKB/Swiss-Prot;Acc:Q8NBK3]	0.515269
FRMD4B	ENST00000398540	FERM domain-containing protein 4B (GRP1-binding protein GRSP1) [Source:UniProtKB/Swiss-Prot;Acc:Q9Y2L6]	0.515485
MUC15	ENST00000303642	Mucin-15 Precursor (MUC-15) [Source:UniProtKB/Swiss-Prot;Acc:Q8N387]	0.51593
RAB9A	ENST00000243325	Ras-related protein Rab-9A (Rab-9A) [Source:UniProtKB/Swiss-Prot;Acc:P51151]	0.516028
TMX4	ENST00000246024	Thioredoxin domain-containing protein 13 Precursor [Source:UniProtKB/Swiss-Prot;Acc:Q9H1E5]	0.516316
MAP3K8	ENST00000263056	Mitogen-activated protein kinase kinase kinase 8 (EC 2.7.11.25)(COT proto-oncogene serine/threonine-protein kinase)(Cancer Osaka thyroid oncogene)(C-COT)(Tumor progression locus 2)(TPL-2) [Source:UniProtKB/Swiss-Prot;Acc:P41279]	0.51634
CD109	ENST00000287097	CD109 antigen Precursor (C3 and PZP-like alpha-2-macroglobulin domain-containing protein 7)(150 KDa TGF-beta-1-binding protein)(Platelet-specific Gov antigen)(p180)(r150)(CD109 antigen) [Source:UniProtKB/Swiss-Prot;Acc:Q6YHK3]	0.51677
ENDOD1	ENST00000278505	Endonuclease domain-containing 1 protein Precursor (EC 3.1.30.-) [Source:UniProtKB/Swiss-Prot;Acc:O94919]	0.516791
POLR1D	ENST00000381064	DNA-directed RNA polymerases I and III subunit RPAC2 (RNA polymerases I and III subunit AC2)(DNA-directed RNA polymerase I subunit D)(DNA-directed RNA polymerase I 16 kDa polypeptide)(RPA16)(RPC16)(hRPA19)(AC19) [Source:UniProtKB/Swiss-Prot;Acc:Q9Y2S0]	0.516863
CCL28	ENST00000361115	C-C motif chemokine 28 Precursor (Small-inducible cytokine A28)(Mucosae-associated epithelial chemokine)(MEC)(Protein CCK1) [Source:UniProtKB/Swiss-Prot;Acc:Q9NRJ3]	0.517246
EPHB3	ENST00000330394	Ephrin type-B receptor 3 Precursor (EC 2.7.10.1)(Tyrosine-protein kinase receptor HEK-2)(Tyrosine-protein kinase TYRO6) [Source:UniProtKB/Swiss-Prot;Acc:P54753]	0.519238
DNAJC15	ENST00000379221	DnaJ homolog subfamily C member 15 (Methylation-controlled J protein)(MCJ)(Cell growth-inhibiting gene 22 protein) [Source:UniProtKB/Swiss-Prot;Acc:Q9Y5T4]	0.519463
LASS6	ENST00000305747	LAG1 longevity assurance homolog 6 [Source:UniProtKB/Swiss-Prot;Acc:Q6ZMG9]	0.519622
TMEM59	ENST00000234831	Transmembrane protein 59 Precursor (Liver membrane-bound protein) [Source:UniProtKB/Swiss-Prot;Acc:Q9BXS4]	0.519726
E2F2	ENST00000361729	Transcription factor E2F2 (E2F-2) [Source:UniProtKB/Swiss-Prot;Acc:Q14209]	0.520566
LMBR1	ENST00000353442	Limb region 1 protein homolog (Differentiation-related gene 14 protein) [Source:UniProtKB/Swiss-Prot;Acc:Q8WVP7]	0.520703
HES2	ENST00000377837	Transcription factor HES-2 (Hairy and enhancer of split 2) [Source:UniProtKB/Swiss-Prot;Acc:Q9Y543]	0.521025
NOTCH1	ENST00000277541	Neurogenic locus notch homolog protein 1 Precursor (Notch 1)(hN1)(Translocation-associated notch protein TAN-1) [Contains Notch 1 extracellular truncation;Notch 1 intracellular domain] [Source:UniProtKB/Swiss-Prot;Acc:P46531]	0.522216
ABCA5	ENST00000392677	ATP-binding cassette sub-family A member 5 [Source:UniProtKB/Swiss-Prot;Acc:Q8WWZ7]	0.522366
MFSD3	ENST00000301327	Major facilitator superfamily domain-containing protein 3 [Source:UniProtKB/Swiss-Prot;Acc:Q96ES6]	0.522532
SLC11A2	ENST00000262052	Natural resistance-associated macrophage protein 2 (NRAMP 2)(Divalent metal transporter 1)(DMT1) [Source:UniProtKB/Swiss-Prot;Acc:P49281]	0.522579
FBXO46	ENST00000317683	F-box protein 46 (FBXO46), mRNA [Source:RefSeq DNA;Acc:NM_001080469]	0.522893
PEX13	ENST00000295030	Peroxisomal membrane protein PEX13 (Peroxin-13) [Source:UniProtKB/Swiss-Prot;Acc:Q92968]	0.523147
FOXN1	ENST00000226247	Forkhead box protein N1 (Winged-helix transcription factor nude) [Source:UniProtKB/Swiss-Prot;Acc:O15353]	0.523288
GCHFR	ENST00000260447	GTP cyclohydrolase 1 feedback regulatory protein (GTP cyclohydrolase I feedback regulatory protein)(GFRP)(p35) [Source:UniProtKB/Swiss-Prot;Acc:P30047]	0.523781
COBLL1	ENST00000375458	Cordon-bleu protein-like 1 [Source:UniProtKB/Swiss-Prot;Acc:Q53SF7]	0.523934
MMAA	ENST00000281317	Methylmalonic aciduria type A protein, mitochondrial Precursor [Source:UniProtKB/Swiss-Prot;Acc:Q8IVH4]	0.523936
CDC91L1	ENST00000374820	Phosphatidylinositol glycan anchor biosynthesis class U protein (GPI transamidase component PIG-U)(Cell division cycle protein 91-like 1)(Protein CDC91-like 1) [Source:UniProtKB/Swiss-Prot;Acc:Q9H490]	0.524564
SLC20A2	ENST00000342228	Sodium-dependent phosphate transporter 2 (Solute carrier family 20 member 2)(Phosphate transporter 2)(PiT-2)(Pit2)(Gibbon ape leukemia virus receptor 2)(GLVR-2) [Source:UniProtKB/Swiss-Prot;Acc:Q08357]	0.524608
CCDC132	ENST00000305866	Coiled-coil domain-containing protein 132 [Source:UniProtKB/Swiss-Prot;Acc:Q96JG6]	0.524898
ITPRIPL2	ENST00000381440	Inositol 1,4,5-triphosphate receptor-interacting protein-like 2 Precursor [Source:UniProtKB/Swiss-Prot;Acc:Q3MIP1]	0.525253
FGFR2	ENST00000358487	Fibroblast growth factor receptor 2 Precursor (FGFR-2)(EC 2.7.10.1)(Keratinocyte growth factor receptor 2)(CD332 antigen) [Source:UniProtKB/Swiss-Prot;Acc:P21802]	0.525565
IER2	ENST00000292433	Immediate early response gene 2 protein (Protein ETR101) [Source:UniProtKB/Swiss-Prot;Acc:Q9BTL4]	0.526796
ACVR2A	ENST00000241416	Activin receptor type-2A Precursor (EC 2.7.11.30)(Activin receptor type IIA)(ACTR-IIA)(ACTRIIA) [Source:UniProtKB/Swiss-Prot;Acc:P27037]	0.526888
TNKS1BP1	ENST00000358252	182 kDa tankyrase 1-binding protein [Source:UniProtKB/Swiss-Prot;Acc:Q9C0C2]	0.527095
IPO7	ENST00000379719	Importin-7 (Imp7)(Ran-binding protein 7)(RanBP7) [Source:UniProtKB/Swiss-Prot;Acc:O95373]	0.527192
ECH1	ENST00000221418	Delta(3,5)-Delta(2,4)-dienoyl-CoA isomerase, mitochondrial Precursor (EC 5.3.3.-) [Source:UniProtKB/Swiss-Prot;Acc:Q13011]	0.527347
TRPS1	ENST00000220888	Zinc finger transcription factor Trps1 (Tricho-rhino-phalangeal syndrome type I protein)(Zinc finger protein GC79) [Source:UniProtKB/Swiss-Prot;Acc:Q9UHF7]	0.52756
SLC35A1	ENST00000369552	CMP-sialic acid transporter (CMP-Sia-Tr)(CMP-SA-Tr)(Solute carrier family 35 member A1) [Source:UniProtKB/Swiss-Prot;Acc:P78382]	0.528703
ALG3	ENST00000397676	Dolichyl-P-Man:Man(5)GlcNAc(2)-PP-dolichyl mannosyltransferase (EC 2.4.1.130)(Dol-P-Man-dependent alpha(1-3)-mannosyltransferase)(Dolichyl-phosphate-mannose--glycolipid alpha-mannosyltransferase)(Asparagine-linked glycosylation protein 3)(Not56-like protein) [Source:UniProtKB/Swiss-Prot;Acc:Q92685]	0.528896
MRPL34	ENST00000252602	39S ribosomal protein L34, mitochondrial Precursor (L34mt)(MRP-L34) [Source:UniProtKB/Swiss-Prot;Acc:Q9BQ48]	0.529071
CYP24A1	ENST00000395955	1,25-dihydroxyvitamin D(3) 24-hydroxylase, mitochondrial Precursor (Vitamin D(3) 24-hydroxylase)(24-OHase)(EC 1.14.13.n4)(Cytochrome P450 24A1)(P450-CC24) [Source:UniProtKB/Swiss-Prot;Acc:Q07973]	0.529222
TJP3	ENST00000382008	Tight junction protein ZO-3 (Zonula occludens protein 3)(Zona occludens protein 3)(Tight junction protein 3) [Source:UniProtKB/Swiss-Prot;Acc:O95049]	0.529365
GPR177	ENST00000354777	Integral membrane protein GPR177 Precursor (Protein wntless homolog)(Protein evenness interrupted homolog)(EVI)(Putative NF-kappa-B-activating protein 373) [Source:UniProtKB/Swiss-Prot;Acc:Q5T9L3]	0.529409
CAMK2D	ENST00000296402	Calcium/calmodulin-dependent protein kinase type II delta chain (CaM-kinase II delta chain)(CaM kinase II subunit delta)(CaMK-II subunit delta)(EC 2.7.11.17) [Source:UniProtKB/Swiss-Prot;Acc:Q13557]	0.529666
PRKDC	ENST00000338368	DNA-dependent protein kinase catalytic subunit (DNA-PK catalytic subunit)(DNA-PKcs)(EC 2.7.11.1)(DNPK1)(p460) [Source:UniProtKB/Swiss-Prot;Acc:P78527]	0.530183
GNAI1	ENST00000351004	Guanine nucleotide-binding protein G(i), alpha-1 subunit (Adenylate cyclase-inhibiting G alpha protein) [Source:UniProtKB/Swiss-Prot;Acc:P63096]	0.530616
MDN1	ENST00000369393	Midasin (MIDAS-containing protein) [Source:UniProtKB/Swiss-Prot;Acc:Q9NU22]	0.530723
ELOVL4	ENST00000369816	Elongation of very long chain fatty acids protein 4 [Source:UniProtKB/Swiss-Prot;Acc:Q9GZR5]	0.530771
GLTSCR2	ENST00000246802	Glioma tumor suppressor candidate region gene 2 protein (p60) [Source:UniProtKB/Swiss-Prot;Acc:Q9NZM5]	0.531144
PCOLCE2	ENST00000295992	Procollagen C-endopeptidase enhancer 2 Precursor (Procollagen COOH-terminal proteinase enhancer 2)(Procollagen C-proteinase enhancer 2)(PCPE-2) [Source:UniProtKB/Swiss-Prot;Acc:Q9UKZ9]	0.53167
GPR177	ENST00000262348	Integral membrane protein GPR177 Precursor (Protein wntless homolog)(Protein evenness interrupted homolog)(EVI)(Putative NF-kappa-B-activating protein 373) [Source:UniProtKB/Swiss-Prot;Acc:Q5T9L3]	0.531896
C11orf2	ENST00000279281	Protein fat-free homolog (Another new gene 2 protein) [Source:UniProtKB/Swiss-Prot;Acc:Q9UID3]	0.532387
MGAT4A	ENST00000393487	Alpha-1,3-mannosyl-glycoprotein 4-beta-N-acetylglucosaminyltransferase A (EC 2.4.1.145)(UDP-N-acetylglucosamine: alpha-1,3-D-mannoside beta-1,4-N-acetylglucosaminyltransferase IVa)(N-glycosyl-oligosaccharide-glycoprotein N-acetylglucosaminyltransferase IVa)(N-acetylglucosaminyltransferase IVa)(GlcNAc-T IVa)(GnT-IVa) [Contains Alpha-1,3-mannosyl-glycoprotein 4-beta-N-acetylglucosaminyltransferase …	0.532817
hsa-mir-21	ENST00000362134	hsa-mir-21 [Source:miRBase;Acc:MI0000077]	0.533143
SERPINB7	ENST00000336429	Serpin B7 (Megsin)(TP55) [Source:UniProtKB/Swiss-Prot;Acc:O75635]	0.533998
CD44	ENST00000278386	CD44 antigen Precursor (Phagocytic glycoprotein I)(PGP-I)(PGP-1)(HUTCH-I)(Extracellular matrix receptor III)(ECMR-III)(GP90 lymphocyte homing/adhesion receptor)(Hermes antigen)(Hyaluronate receptor)(Heparan sulfate proteoglycan)(Epican)(CDw44)(CD44 antigen) [Source:UniProtKB/Swiss-Prot;Acc:P16070]	0.5342
ALG8	ENST00000299626	Probable dolichyl pyrophosphate Glc1Man9GlcNAc2 alpha-1,3-glucosyltransferase (EC 2.4.1.-)(Dolichyl-P-Glc:Glc1Man9GlcNAc2-PP-dolichyl glucosyltransferase)(Asparagine-linked glycosylation protein 8) [Source:UniProtKB/Swiss-Prot;Acc:Q9BVK2]	0.534373
DGAT2	ENST00000228027	Diacylglycerol O-acyltransferase 2 (EC 2.3.1.20)(Diglyceride acyltransferase 2) [Source:UniProtKB/Swiss-Prot;Acc:Q96PD7]	0.53477
GPR110	ENST00000371253	Probable G-protein coupled receptor 110 Precursor (G-protein coupled receptor PGR19)(G-protein coupled receptor KPG_012) [Source:UniProtKB/Swiss-Prot;Acc:Q5T601]	0.534892
KLK9	ENST00000250366	Kallikrein-9 Precursor (EC 3.4.21.-)(Kallikrein-like protein 3)(KLK-L3) [Source:UniProtKB/Swiss-Prot;Acc:Q9UKQ9]	0.535227
FKBP9L	ENST00000324256	Putative FK506-binding protein 9-like protein [Source:UniProtKB/Swiss-Prot;Acc:Q75LS8]	0.535299
PLA2G4F	ENST00000290497	Cytosolic phospholipase A2 zeta (cPLA2-zeta)(EC 3.1.1.4)(Phospholipase A2 group IVF) [Source:UniProtKB/Swiss-Prot;Acc:Q68DD2]	0.535474
LEPROTL1	ENST00000397339	Leptin receptor overlapping transcript-like 1 [Source:UniProtKB/Swiss-Prot;Acc:O95214]	0.536248
MT-ND5	ENST00000361567	NADH-ubiquinone oxidoreductase chain 5 (EC 1.6.5.3)(NADH dehydrogenase subunit 5) [Source:UniProtKB/Swiss-Prot;Acc:P03915]	0.536304
TMC6	ENST00000322914	Transmembrane channel-like protein 6 (Epidermodysplasia verruciformis protein 1)(Protein LAK-4) [Source:UniProtKB/Swiss-Prot;Acc:Q7Z403]	0.536328
TLR1	ENST00000308979	Toll-like receptor 1 Precursor (Toll/interleukin-1 receptor-like protein)(TIL)(CD281 antigen) [Source:UniProtKB/Swiss-Prot;Acc:Q15399]	0.536391
CPD	ENST00000225719	Carboxypeptidase D Precursor (EC 3.4.17.22)(Metallocarboxypeptidase D)(gp180) [Source:UniProtKB/Swiss-Prot;Acc:O75976]	0.537132
ATP6V1B1	ENST00000234396	V-type proton ATPase subunit B, kidney isoform (V-ATPase subunit B 1)(Vacuolar proton pump subunit B 1)(Endomembrane proton pump 58 kDa subunit) [Source:UniProtKB/Swiss-Prot;Acc:P15313]	0.537378
SIAE	ENST00000263593	Sialate O-acetylesterase Precursor (EC 3.1.1.53)(Sialic acid-specific 9-O-acetylesterase)(H-Lse) [Source:UniProtKB/Swiss-Prot;Acc:Q9HAT2]	0.537456
UBXN8	ENST00000265616	UBX domain-containing protein 8 (UBX domain-containing protein 6)(Reproduction 8 protein)(Protein Rep-8) [Source:UniProtKB/Swiss-Prot;Acc:O00124]	0.53775
TLR3	ENST00000296795	Toll-like receptor 3 Precursor (CD283 antigen) [Source:UniProtKB/Swiss-Prot;Acc:O15455]	0.538201
DUOXA1	ENST00000322839	Dual oxidase maturation factor 1 (Dual oxidase activator 1)(Numb-interacting protein) [Source:UniProtKB/Swiss-Prot;Acc:Q1HG43]	0.538256
IL8RB	ENST00000318507	High affinity interleukin-8 receptor B (IL-8R B)(CXCR-2)(GRO/MGSA receptor)(IL-8 receptor type 2)(CDw128b)(CD182 antigen) [Source:UniProtKB/Swiss-Prot;Acc:P25025]	0.538997
BX323046.3-2	ENST00000400935	Putative uncharacterized protein ENSP00000383722 Fragment [Source:UniProtKB/TrEMBL;Acc:A8MVV9]	0.539401
TMCC3	ENST00000261226	Transmembrane and coiled-coil domains protein 3 [Source:UniProtKB/Swiss-Prot;Acc:Q9ULS5]	0.539541
MAPK13	ENST00000373766	Mitogen-activated protein kinase 13 (EC 2.7.11.24)(Stress-activated protein kinase 4)(Mitogen-activated protein kinase p38 delta)(MAP kinase p38 delta) [Source:UniProtKB/Swiss-Prot;Acc:O15264]	0.53955
KIF13B	ENST00000404075	Kinesin-like protein KIF13B (Kinesin-like protein GAKIN) [Source:UniProtKB/Swiss-Prot;Acc:Q9NQT8]	0.540595
SLC2A12	ENST00000275230	Solute carrier family 2, facilitated glucose transporter member 12 (Glucose transporter type 12)(GLUT-12) [Source:UniProtKB/Swiss-Prot;Acc:Q8TD20]	0.540842
WFDC12	ENST00000372785	WAP four-disulfide core domain protein 12 Precursor (Putative protease inhibitor WAP12)(Whey acidic protein 2) [Source:UniProtKB/Swiss-Prot;Acc:Q8WWY7]	0.541212
TIMM8B	ENST00000280354	Mitochondrial import inner membrane translocase subunit Tim8 B (Deafness dystonia protein 2)(DDP-like protein) [Source:UniProtKB/Swiss-Prot;Acc:Q9Y5J9]	0.541985
TMBIM6	ENST00000267115	Bax inhibitor 1 (BI-1)(Testis-enhanced gene transcript protein)(Transmembrane BAX inhibitor motif-containing protein 6) [Source:UniProtKB/Swiss-Prot;Acc:P55061]	0.542518
PPARGC1A	ENST00000264867	Peroxisome proliferator-activated receptor gamma coactivator 1-alpha (PPAR-gamma coactivator 1-alpha)(PPARGC-1-alpha)(PGC-1-alpha)(Ligand effect modulator 6) [Source:UniProtKB/Swiss-Prot;Acc:Q9UBK2]	0.542817
hsa-mir-200c	ENST00000384980	hsa-mir-200c [Source:miRBase;Acc:MI0000650]	0.543245
PLAUR	ENST00000339082	Urokinase plasminogen activator surface receptor Precursor (uPAR)(U-PAR)(Monocyte activation antigen Mo3)(CD87 antigen) [Source:UniProtKB/Swiss-Prot;Acc:Q03405]	0.543463
ARG2	ENST00000261783	Arginase-2, mitochondrial Precursor (Arginase II)(EC 3.5.3.1)(Non-hepatic arginase)(Kidney-type arginase) [Source:UniProtKB/Swiss-Prot;Acc:P78540]	0.543911
ATP5D	ENST00000395633	ATP synthase subunit delta, mitochondrial Precursor (F-ATPase delta subunit) [Source:UniProtKB/Swiss-Prot;Acc:P30049]	0.543957
C11orf83	ENST00000377953	Uncharacterized protein C11orf83 Precursor [Source:UniProtKB/Swiss-Prot;Acc:Q6UW78]	0.54429
VAV3	ENST00000370056	Guanine nucleotide exchange factor VAV3 (VAV-3) [Source:UniProtKB/Swiss-Prot;Acc:Q9UKW4]	0.545233
DNASE2	ENST00000222219	Deoxyribonuclease-2-alpha Precursor (EC 3.1.22.1)(Deoxyribonuclease II alpha)(DNase II alpha)(Acid DNase)(Lysosomal DNase II)(R31240_2) [Source:UniProtKB/Swiss-Prot;Acc:O00115]	0.545443
IFITM2	ENST00000327366	Interferon-induced transmembrane protein 2 (Interferon-inducible protein 1-8D) [Source:UniProtKB/Swiss-Prot;Acc:Q01629]	0.545761
DPAGT1	ENST00000354202	UDP-N-acetylglucosamine--dolichyl-phosphate N-acetylglucosaminephosphotransferase (EC 2.7.8.15)(N-acetylglucosamine-1-phosphate transferase)(GlcNAc-1-P transferase)(G1PT)(GPT) [Source:UniProtKB/Swiss-Prot;Acc:Q9H3H5]	0.546556
CYC1	ENST00000318911	Cytochrome c1, heme protein, mitochondrial Precursor (Ubiquinol-cytochrome-c reductase complex cytochrome c1 subunit)(Cytochrome c-1)(Cytochrome b-c1 complex subunit 4)(Complex III subunit 4)(Complex III subunit IV) [Source:UniProtKB/Swiss-Prot;Acc:P08574]	0.546731
CLCN3	ENST00000360642	Chloride channel protein 3 (ClC-3) [Source:UniProtKB/Swiss-Prot;Acc:P51790]	0.546765
TLR2	ENST00000260010	Toll-like receptor 2 Precursor (Toll/interleukin-1 receptor-like protein 4)(CD282 antigen) [Source:UniProtKB/Swiss-Prot;Acc:O60603]	0.547007
AHNAK	ENST00000244934	Neuroblast differentiation-associated protein AHNAK (Desmoyokin) [Source:UniProtKB/Swiss-Prot;Acc:Q09666]	0.547512
MTDH	ENST00000336273	Protein LYRIC (Lysine-rich CEACAM1 co-isolated protein)(3D3/LYRIC)(Metastasis adhesion protein)(Metadherin)(Astrocyte elevated gene-1 protein)(AEG-1) [Source:UniProtKB/Swiss-Prot;Acc:Q86UE4]	0.548812
PAN3	ENST00000282391	PAB-dependent poly(A)-specific ribonuclease subunit 3 (hPan3) [Source:UniProtKB/Swiss-Prot;Acc:Q58A45]	0.549417
CYP4F3	ENST00000011989	Cytochrome P450 4F3 (EC 1.14.13.30)(CYPIVF3)(Leukotriene-B(4) omega-hydroxylase)(Leukotriene-B(4) 20-monooxygenase)(Cytochrome P450-LTB-omega) [Source:UniProtKB/Swiss-Prot;Acc:Q08477]	0.549601
ADRB2	ENST00000305988	Beta-2 adrenergic receptor (Beta-2 adrenoreceptor)(Beta-2 adrenoceptor) [Source:UniProtKB/Swiss-Prot;Acc:P07550]	0.549765
ISG20	ENST00000306072	Interferon-stimulated gene 20 kDa protein (EC 3.1.13.1)(Promyelocytic leukemia nuclear body-associated protein ISG20)(Estrogen-regulated transcript 45 protein) [Source:UniProtKB/Swiss-Prot;Acc:Q96AZ6]	0.550379
LRBA	ENST00000357115	Lipopolysaccharide-responsive and beige-like anchor protein (CDC4-like protein)(Beige-like protein) [Source:UniProtKB/Swiss-Prot;Acc:P50851]	0.550585
GNAL	ENST00000334049	Guanine nucleotide-binding protein G(olf) subunit alpha (Adenylate cyclase-stimulating G alpha protein, olfactory type) [Source:UniProtKB/Swiss-Prot;Acc:P38405]	0.550622
SGK1	ENST00000367858	Serine/threonine-protein kinase Sgk1 (EC 2.7.11.1)(Serum/glucocorticoid-regulated kinase 1) [Source:UniProtKB/Swiss-Prot;Acc:O00141]	0.550758
CARD15	ENST00000300589	Nucleotide-binding oligomerization domain-containing protein 2 (Caspase recruitment domain-containing protein 15)(Inflammatory bowel disease protein 1) [Source:UniProtKB/Swiss-Prot;Acc:Q9HC29]	0.551655
TNFRSF10A	ENST00000221132	Tumor necrosis factor receptor superfamily member 10A Precursor (Death receptor 4)(TNF-related apoptosis-inducing ligand receptor 1)(TRAIL receptor 1)(TRAIL-R1)(CD261 antigen) [Source:UniProtKB/Swiss-Prot;Acc:O00220]	0.552311
TPCN2	ENST00000294309	Two pore calcium channel protein 2 (Voltage-dependent calcium channel protein TPC2) [Source:UniProtKB/Swiss-Prot;Acc:Q8NHX9]	0.552381
HSPA4L	ENST00000296464	Heat shock 70 kDa protein 4L (Osmotic stress protein 94)(Heat shock 70-related protein APG-1) [Source:UniProtKB/Swiss-Prot;Acc:O95757]	0.552615
FRAT2	ENST00000371019	GSK-3-binding protein FRAT2 (Frat-2) [Source:UniProtKB/Swiss-Prot;Acc:O75474]	0.552675
DHRS7B	ENST00000346603	Dehydrogenase/reductase SDR family member 7B (EC 1.1.-.-) [Source:UniProtKB/Swiss-Prot;Acc:Q6IAN0]	0.552884
AMOTL1	ENST00000317829	Angiomotin-like protein 1 [Source:UniProtKB/Swiss-Prot;Acc:Q8IY63]	0.552885
DUOXA1	ENST00000267803	Dual oxidase maturation factor 1 (Dual oxidase activator 1)(Numb-interacting protein) [Source:UniProtKB/Swiss-Prot;Acc:Q1HG43]	0.553053
DMXL1	ENST00000311085	DmX-like protein 1 (X-like 1 protein) [Source:UniProtKB/Swiss-Prot;Acc:Q9Y485]	0.553386
GRAMD1C	ENST00000358160	GRAM domain-containing protein 1C [Source:UniProtKB/Swiss-Prot;Acc:Q8IYS0]	0.553501
P2RX5	ENST00000345901	P2X purinoceptor 5 (P2X5)(ATP receptor)(Purinergic receptor) [Source:UniProtKB/Swiss-Prot;Acc:Q93086]	0.553769
FBXL11	ENST00000308783	JmjC domain-containing histone demethylation protein 1A (EC 1.14.11.27)([Histone-H3]-lysine-36 demethylase 1A)(F-box/LRR-repeat protein 11)(F-box and leucine-rich repeat protein 11)(F-box protein FBL7)(F-box protein Lilina)(CXXC-type zinc finger protein 8) [Source:UniProtKB/Swiss-Prot;Acc:Q9Y2K7]	0.553783
SLC19A2	ENST00000236137	Thiamine transporter 1 (ThTr-1)(ThTr1)(Thiamine carrier 1)(TC1)(Solute carrier family 19 member 2) [Source:UniProtKB/Swiss-Prot;Acc:O60779]	0.554058
PIGO	ENST00000361778	GPI ethanolamine phosphate transferase 3 (EC 2.-.-.-)(Phosphatidylinositol-glycan biosynthesis class O protein)(PIG-O) [Source:UniProtKB/Swiss-Prot;Acc:Q8TEQ8]	0.554062
SNN	ENST00000329565	Stannin (AG8_1) [Source:UniProtKB/Swiss-Prot;Acc:O75324]	0.555751
MAN1A2	ENST00000356554	Mannosyl-oligosaccharide 1,2-alpha-mannosidase IB (EC 3.2.1.113)(Processing alpha-1,2-mannosidase IB)(Alpha-1,2-mannosidase IB)(Mannosidase alpha class 1A member 2) [Source:UniProtKB/Swiss-Prot;Acc:O60476]	0.556226
CNGA1	ENST00000358519	cGMP-gated cation channel alpha-1 (CNG channel alpha-1)(CNG-1)(CNG1)(Cyclic nucleotide-gated channel alpha-1)(Cyclic nucleotide-gated channel, photoreceptor)(Cyclic nucleotide-gated cation channel 1)(Rod photoreceptor cGMP-gated channel subunit alpha) [Source:UniProtKB/Swiss-Prot;Acc:P29973]	0.556724
SYPL1	ENST00000011473	Synaptophysin-like protein 1 (Pantophysin) [Source:UniProtKB/Swiss-Prot;Acc:Q16563]	0.557306
COX6C	ENST00000297564	Cytochrome c oxidase polypeptide VIc Precursor [Source:UniProtKB/Swiss-Prot;Acc:P09669]	0.557985
HERPUD2	ENST00000311350	Homocysteine-responsive endoplasmic reticulum-resident ubiquitin-like domain member 2 protein [Source:UniProtKB/Swiss-Prot;Acc:Q9BSE4]	0.557985
CLIP1	ENST00000361654	CAP-Gly domain-containing linker protein 1 (Restin)(Cytoplasmic linker protein 170 alpha-2)(CLIP-170)(Reed-Sternberg intermediate filament-associated protein)(Cytoplasmic linker protein 1) [Source:UniProtKB/Swiss-Prot;Acc:P30622]	0.558166
RTN3	ENST00000354497	Reticulon-3 (Neuroendocrine-specific protein-like 2)(NSP-like protein II)(NSPLII) [Source:UniProtKB/Swiss-Prot;Acc:O95197]	0.558415
ABCC2	ENST00000370449	Canalicular multispecific organic anion transporter 1 (ATP-binding cassette sub-family C member 2)(Multidrug resistance-associated protein 2)(Canalicular multidrug resistance protein) [Source:UniProtKB/Swiss-Prot;Acc:Q92887]	0.559122
SYT12	ENST00000393946	Synaptotagmin-12 (Synaptotagmin XII)(SytXII) [Source:UniProtKB/Swiss-Prot;Acc:Q8IV01]	0.559196
LLGL2	ENST00000167462	Lethal(2) giant larvae protein homolog 2 (HGL) [Source:UniProtKB/Swiss-Prot;Acc:Q6P1M3]	0.559364
VPS13A	ENST00000376646	Vacuolar protein sorting-associated protein 13A (Chorein)(Chorea-acanthocytosis protein) [Source:UniProtKB/Swiss-Prot;Acc:Q96RL7]	0.559678
FMO4	ENST00000367749	Dimethylaniline monooxygenase [N-oxide-forming] 4 (EC 1.14.13.8)(Hepatic flavin-containing monooxygenase 4)(FMO 4)(Dimethylaniline oxidase 4) [Source:UniProtKB/Swiss-Prot;Acc:P31512]	0.560282
ARHGEF10	ENST00000398560	Rho guanine nucleotide exchange factor 10 [Source:UniProtKB/Swiss-Prot;Acc:O15013]	0.560631
ACACA	ENST00000335166	Acetyl-CoA carboxylase 1 (EC 6.4.1.2)(ACC-alpha) [Includes Biotin carboxylase(EC 6.3.4.14)] [Source:UniProtKB/Swiss-Prot;Acc:Q13085]	0.561283
LPCAT3	ENST00000261407	Lysophosphatidylcholine acyltransferase 3 (EC 2.3.1.23)(Membrane-bound O-acyltransferase domain-containing protein 5)(O-acyltransferase domain-containing protein 5) [Source:UniProtKB/Swiss-Prot;Acc:Q6P1A2]	0.561296
LUM	ENST00000266718	Lumican Precursor (Keratan sulfate proteoglycan lumican)(KSPG lumican) [Source:UniProtKB/Swiss-Prot;Acc:P51884]	0.561301
LRG1	ENST00000306390	Leucine-rich alpha-2-glycoprotein Precursor (LRG) [Source:UniProtKB/Swiss-Prot;Acc:P02750]	0.561451
ZDHHC24	ENST00000310442	Probable palmitoyltransferase ZDHHC24 (EC 2.3.1.-)(Zinc finger DHHC domain-containing protein 24)(DHHC-24) [Source:UniProtKB/Swiss-Prot;Acc:Q6UX98]	0.561555
NDUFA7	ENST00000301457	NADH dehydrogenase [ubiquinone] 1 alpha subcomplex subunit 7 (NADH-ubiquinone oxidoreductase subunit B14.5a)(Complex I-B14.5a)(CI-B14.5a) [Source:UniProtKB/Swiss-Prot;Acc:O95182]	0.561595
GPM6B	ENST00000316715	Neuronal membrane glycoprotein M6-b (M6b) [Source:UniProtKB/Swiss-Prot;Acc:Q13491]	0.562354
FAM83A	ENST00000318462	Protein FAM83A (Tumor-specific gene expressed in prostate protein)(BJ-TSA-9) [Source:UniProtKB/Swiss-Prot;Acc:Q86UY5]	0.563408
SPATA5L1	ENST00000396655	Spermatogenesis-associated protein 5-like protein 1 [Source:UniProtKB/Swiss-Prot;Acc:Q9BVQ7]	0.563434
KLF3	ENST00000261438	Krueppel-like factor 3 (Basic krueppel-like factor)(CACCC-box-binding protein BKLF)(TEF-2) [Source:UniProtKB/Swiss-Prot;Acc:P57682]	0.563915
ZNF22	ENST00000298299	Zinc finger protein 22 (Zinc finger protein KOX15)(Krox-26 protein) [Source:UniProtKB/Swiss-Prot;Acc:P17026]	0.564197
PCCA	ENST00000376277	Propionyl-CoA carboxylase alpha chain, mitochondrial Precursor (PCCase subunit alpha)(EC 6.4.1.3)(Propanoyl-CoA:carbon dioxide ligase subunit alpha) [Source:UniProtKB/Swiss-Prot;Acc:P05165]	0.564278
AC104316.3	ENST00000405944	Der1-like domain family, member 1, isoform CRA_bcDNA, FLJ94261 ; [Source:UniProtKB/TrEMBL;Acc:B2R979]	0.566144
PRCP	ENST00000393399	Lysosomal Pro-X carboxypeptidase Precursor (EC 3.4.16.2)(Prolylcarboxypeptidase)(PRCP)(Proline carboxypeptidase)(Angiotensinase C)(Lysosomal carboxypeptidase C) [Source:UniProtKB/Swiss-Prot;Acc:P42785]	0.566872
DHFRL1	ENST00000394221	Dihydrofolate reductase-like protein 1 [Source:UniProtKB/Swiss-Prot;Acc:Q86XF0]	0.5672
RNaseP_nuc	ENST00000363394	Nuclear RNase P [Source:RFAM;Acc:RF00009]	0.567709
IGFBP6	ENST00000301464	Insulin-like growth factor-binding protein 6 Precursor (IGF-binding protein 6)(IGFBP-6)(IBP-6) [Source:UniProtKB/Swiss-Prot;Acc:P24592]	0.56815
NOTCH2NL	ENST00000344859	Notch homolog 2 N-terminal-like protein [Source:UniProtKB/Swiss-Prot;Acc:Q7Z3S9]	0.568712
AKAP1	ENST00000337714	A kinase anchor protein 1, mitochondrial Precursor (Protein kinase A-anchoring protein 1)(PRKA1)(A-kinase anchor protein 149 kDa)(AKAP 149)(Dual specificity A-kinase-anchoring protein 1)(D-AKAP-1)(Spermatid A-kinase anchor protein 84)(S-AKAP84) [Source:UniProtKB/Swiss-Prot;Acc:Q92667]	0.568764
KIAA0247	ENST00000342745	Uncharacterized protein KIAA0247 Precursor [Source:UniProtKB/Swiss-Prot;Acc:Q92537]	0.569109
SLC36A1	ENST00000243389	Proton-coupled amino acid transporter 1 (Proton/amino acid transporter 1)(Solute carrier family 36 member 1) [Source:UniProtKB/Swiss-Prot;Acc:Q7Z2H8]	0.569111
FZD1	ENST00000287934	Frizzled-1 Precursor (Fz-1)(hFz1)(FzE1) [Source:UniProtKB/Swiss-Prot;Acc:Q9UP38]	0.569257
FAM59A	ENST00000399218	Protein FAM59A [Source:UniProtKB/Swiss-Prot;Acc:Q9H706]	0.569263
CLCN4	ENST00000380833	Chloride channel protein 4 (ClC-4) [Source:UniProtKB/Swiss-Prot;Acc:P51793]	0.569739
SUSD4	ENST00000343846	Sushi domain-containing protein 4 Precursor [Source:UniProtKB/Swiss-Prot;Acc:Q5VX71]	0.569968
FBL	ENST00000221801	rRNA 2'-O-methyltransferase fibrillarin (EC 2.1.1.-)(34 kDa nucleolar scleroderma antigen) [Source:UniProtKB/Swiss-Prot;Acc:P22087]	0.570087
LRAT	ENST00000336356	Lecithin retinol acyltransferase (EC 2.3.1.135)(Phosphatidylcholine--retinol O-acyltransferase) [Source:UniProtKB/Swiss-Prot;Acc:O95237]	0.570412
GALNT1	ENST00000392829	Polypeptide N-acetylgalactosaminyltransferase 1 (EC 2.4.1.41)(Protein-UDP acetylgalactosaminyltransferase 1)(UDP-GalNAc:polypeptide N-acetylgalactosaminyltransferase 1)(Polypeptide GalNAc transferase 1)(pp-GaNTase 1)(GalNAc-T1) [Contains Polypeptide N-acetylgalactosaminyltransferase 1 soluble form] [Source:UniProtKB/Swiss-Prot;Acc:Q10472]	0.570418
QKI	ENST00000392130	Protein quaking (HqkI)(Hqk) [Source:UniProtKB/Swiss-Prot;Acc:Q96PU8]	0.572388
LGMN	ENST00000262004	Legumain Precursor (EC 3.4.22.34)(Asparaginyl endopeptidase)(Protease, cysteine 1) [Source:UniProtKB/Swiss-Prot;Acc:Q99538]	0.572842
STK38L	ENST00000389032	Serine/threonine-protein kinase 38-like (EC 2.7.11.1)(NDR2 protein kinase)(Nuclear Dbf2-related kinase 2) [Source:UniProtKB/Swiss-Prot;Acc:Q9Y2H1]	0.573362
INPP1	ENST00000322522	Inositol polyphosphate 1-phosphatase (IPPase)(IPP)(EC 3.1.3.57) [Source:UniProtKB/Swiss-Prot;Acc:P49441]	0.57347
RREB1	ENST00000349384	RAS-responsive element-binding protein 1 (RREB-1)(Raf-responsive zinc finger protein LZ321)(Zinc finger motif-enhancer binding-protein 1)(Zep-1)(Finger protein in nuclear bodies) [Source:UniProtKB/Swiss-Prot;Acc:Q92766]	0.574593
PPARBP	ENST00000394287	Mediator of RNA polymerase II transcription subunit 1 (Mediator complex subunit 1)(Peroxisome proliferator-activated receptor-binding protein)(PPAR-binding protein)(PBP)(Thyroid hormone receptor-associated protein complex 220 kDa component)(Trap220)(Thyroid receptor-interacting protein 2)(TRIP-2)(p53 regulatory protein RB18A)(Vitamin D receptor-interacting protein complex component DRIP205)(Activ…	0.574838
C9orf7	ENST00000316948	Transmembrane protein C9orf7 [Source:UniProtKB/Swiss-Prot;Acc:Q9UGQ2]	0.575492
PPIC	ENST00000306442	Peptidyl-prolyl cis-trans isomerase C (PPIase)(Rotamase)(EC 5.2.1.8)(Cyclophilin C) [Source:UniProtKB/Swiss-Prot;Acc:P45877]	0.575792
SOX9	ENST00000245479	Transcription factor SOX-9 [Source:UniProtKB/Swiss-Prot;Acc:P48436]	0.576432
SULF2	ENST00000371978	Extracellular sulfatase Sulf-2 Precursor (EC 3.1.6.-)(HSulf-2) [Source:UniProtKB/Swiss-Prot;Acc:Q8IWU5]	0.576617
C1orf161	ENST00000369500	Uncharacterized protein C1orf161 [Source:UniProtKB/Swiss-Prot;Acc:Q8N8X9]	0.576685
NCK1	ENST00000288986	Cytoplasmic protein NCK1 (NCK adaptor protein 1)(Nck-1)(SH2/SH3 adaptor protein NCK-alpha) [Source:UniProtKB/Swiss-Prot;Acc:P16333]	0.576699
C12orf30	ENST00000261745	TPR repeat-containing protein C12orf30 (p120) [Source:UniProtKB/Swiss-Prot;Acc:Q14CX7]	0.57686
VNN1	ENST00000367928	Pantetheinase Precursor (EC 3.5.1.92)(Pantetheine hydrolase)(Vascular non-inflammatory molecule 1)(Vanin-1)(Tiff66) [Source:UniProtKB/Swiss-Prot;Acc:O95497]	0.577007
PSEN1	ENST00000344094	Presenilin-1 (PS-1)(EC 3.4.23.-)(Protein S182) [Contains Presenilin-1 NTF subunit;Presenilin-1 CTF subunit;Presenilin-1 CTF12(PS1-CTF12)] [Source:UniProtKB/Swiss-Prot;Acc:P49768]	0.577268
NFKBIA	ENST00000216797	NF-kappa-B inhibitor alpha (I-kappa-B-alpha)(IkappaBalpha)(IkB-alpha)(Major histocompatibility complex enhancer-binding protein MAD3) [Source:UniProtKB/Swiss-Prot;Acc:P25963]	0.577286
PPFIBP2	ENST00000299492	Liprin-beta-2 (Protein tyrosine phosphatase receptor type f polypeptide-interacting protein-binding protein 2)(PTPRF-interacting protein-binding protein 2) [Source:UniProtKB/Swiss-Prot;Acc:Q8ND30]	0.577657
TRIM7	ENST00000334421	Tripartite motif-containing protein 7 (Glycogenin-interacting protein)(RING finger protein 90) [Source:UniProtKB/Swiss-Prot;Acc:Q9C029]	0.577786
TMEM45A	ENST00000323523	Transmembrane protein 45A (DNA polymerase-transactivated protein 4)(Dermal papilla-derived protein 7) [Source:UniProtKB/Swiss-Prot;Acc:Q9NWC5]	0.578549
CTSC	ENST00000227266	Dipeptidyl-peptidase 1 Precursor (EC 3.4.14.1)(Dipeptidyl-peptidase I)(DPP-I)(DPPI)(Cathepsin C)(Cathepsin J)(Dipeptidyl transferase) [Contains Dipeptidyl-peptidase 1 exclusion domain chain(Dipeptidyl-peptidase I exclusion domain chain);Dipeptidyl-peptidase 1 heavy chain(Dipeptidyl-peptidase I heavy chain);Dipeptidyl-peptidase 1 light chain(Dipeptidyl-peptidase I light chain)] [Source:UniProtKB/S…	0.579086
C1orf43	ENST00000350592	Uncharacterized protein C1orf43 (Hepatitis C virus NS5A-transactivated protein 4)(HCV NS5A-transactivated protein 4)(Protein NICE-3)(S863-3) [Source:UniProtKB/Swiss-Prot;Acc:Q9BWL3]	0.579983
NAAA	ENST00000286733	N-acylethanolamine-hydrolyzing acid amidase Precursor (EC 3.5.1.-)(N-acylsphingosine amidohydrolase-like)(ASAH-like protein)(Acid ceramidase-like protein) [Source:UniProtKB/Swiss-Prot;Acc:Q02083]	0.580147
PIK3R1	ENST00000396611	Phosphatidylinositol 3-kinase regulatory subunit alpha (PI3-kinase p85 subunit alpha)(PtdIns-3-kinase p85-alpha)(PI3K) [Source:UniProtKB/Swiss-Prot;Acc:P27986]	0.580314
CCDC64	ENST00000357093	Coiled-coil domain-containing protein 64A [Source:UniProtKB/Swiss-Prot;Acc:Q6ZP65]	0.580701
LRP11	ENST00000239367	Low-density lipoprotein receptor-related protein 11 Precursor [Source:UniProtKB/Swiss-Prot;Acc:Q86VZ4]	0.580776
IMPA2	ENST00000269159	Inositol monophosphatase 2 (EC 3.1.3.25)(Inositol-1(or 4)-monophosphatase 2)(IMPase 2)(IMP 2)(Myo-inositol monophosphatase A2) [Source:UniProtKB/Swiss-Prot;Acc:O14732]	0.580984
LYRM7	ENST00000379380	LYR motif-containing protein 7 [Source:UniProtKB/Swiss-Prot;Acc:Q5U5X0]	0.58181
XPO4	ENST00000400602	Exportin-4 (Exp4) [Source:UniProtKB/Swiss-Prot;Acc:Q9C0E2]	0.582188
N4BP2L1	ENST00000380130	NEDD4-binding protein 2-like 1 [Source:UniProtKB/Swiss-Prot;Acc:Q5TBK1]	0.582308
ACSL3	ENST00000392066	Long-chain-fatty-acid--CoA ligase 3 (EC 6.2.1.3)(Long-chain acyl-CoA synthetase 3)(LACS 3) [Source:UniProtKB/Swiss-Prot;Acc:O95573]	0.582314
IGFBP2	ENST00000233809	Insulin-like growth factor-binding protein 2 Precursor (IGF-binding protein 2)(IGFBP-2)(IBP-2) [Source:UniProtKB/Swiss-Prot;Acc:P18065]	0.582395
DYNLT1	ENST00000367088	Dynein light chain Tctex-type 1 (T-complex testis-specific protein 1 homolog)(Protein CW-1) [Source:UniProtKB/Swiss-Prot;Acc:P63172]	0.582444
ITGB8	ENST00000222573	Integrin beta-8 Precursor [Source:UniProtKB/Swiss-Prot;Acc:P26012]	0.582523
RDH10	ENST00000240285	Retinol dehydrogenase 10 (EC 1.1.1.n2) [Source:UniProtKB/Swiss-Prot;Acc:Q8IZV5]	0.582705
AC079061.8	ENST00000399066	Syntabulin (Syntaxin-1-binding protein)(Golgi-localized syntaphilin-related protein) [Source:UniProtKB/Swiss-Prot;Acc:Q9NX95]	0.582872
COL5A3	ENST00000264828	Collagen alpha-3(V) chain Precursor [Source:UniProtKB/Swiss-Prot;Acc:P25940]	0.583081
SFT2D2	ENST00000271375	Vesicle transport protein SFT2B (SFT2 domain-containing protein 2) [Source:UniProtKB/Swiss-Prot;Acc:O95562]	0.583811
LINGO2	ENST00000308675	Leucine-rich repeat and immunoglobulin-like domain-containing nogo receptor-interacting protein 2 Precursor (Leucine-rich repeat neuronal protein 6C)(Leucine-rich repeat neuronal protein 3) [Source:UniProtKB/Swiss-Prot;Acc:Q7L985]	0.583936
KCNK1	ENST00000366621	Potassium channel subfamily K member 1 (Inward rectifying potassium channel protein TWIK-1)(Potassium channel KCNO1) [Source:UniProtKB/Swiss-Prot;Acc:O00180]	0.584138
SORL1	ENST00000260197	Sortilin-related receptor Precursor (Sorting protein-related receptor containing LDLR class A repeats)(SorLA)(SorLA-1)(Low-density lipoprotein receptor relative with 11 ligand-binding repeats)(LDLR relative with 11 ligand-binding repeats)(LR11) [Source:UniProtKB/Swiss-Prot;Acc:Q92673]	0.584686
PGLS	ENST00000252603	6-phosphogluconolactonase (6PGL)(EC 3.1.1.31) [Source:UniProtKB/Swiss-Prot;Acc:O95336]	0.584812
PDE7A	ENST00000396642	High affinity cAMP-specific 3',5'-cyclic phosphodiesterase 7A (EC 3.1.4.17)(HCP1)(TM22) [Source:UniProtKB/Swiss-Prot;Acc:Q13946]	0.58495
AC004889.1-4	ENST00000378112	Putative uncharacterized protein DKFZp686N1969 [Source:UniProtKB/TrEMBL;Acc:Q68E09]	0.58504
ZNF770	ENST00000356321	Zinc finger protein 770 [Source:UniProtKB/Swiss-Prot;Acc:Q6IQ21]	0.585512
GGT6	ENST00000301395	Gamma-glutamyltransferase 6 Precursor (EC 2.3.2.2)(Gamma-glutamyltranspeptidase 6)(GGT 6) [Contains Gamma-glutamyltransferase 6 heavy chain;Gamma-glutamyltransferase 6 light chain] [Source:UniProtKB/Swiss-Prot;Acc:Q6P531]	0.585797
SLC35D1	ENST00000235345	UDP-glucuronic acid/UDP-N-acetylgalactosamine transporter (UDP-GlcA/UDP-GalNAc transporter)(Solute carrier family 35 member D1)(UDP-galactose transporter-related protein 7)(UGTrel7) [Source:UniProtKB/Swiss-Prot;Acc:Q9NTN3]	0.586278
CFH	ENST00000359637	Complement factor H Precursor (H factor 1) [Source:UniProtKB/Swiss-Prot;Acc:P08603]	0.58629
VAMP8	ENST00000263864	Vesicle-associated membrane protein 8 (VAMP-8)(Endobrevin)(EDB) [Source:UniProtKB/Swiss-Prot;Acc:Q9BV40]	0.586392
TRAPPC6A	ENST00000006275	Trafficking protein particle complex subunit 6A (TRAPP complex subunit 6A) [Source:UniProtKB/Swiss-Prot;Acc:O75865]	0.586731
FMO2	ENST00000209929	Dimethylaniline monooxygenase [N-oxide-forming] 2 (EC 1.14.13.8)(Pulmonary flavin-containing monooxygenase 2)(FMO 2)(FMO 1B1)(Dimethylaniline oxidase 2) [Source:UniProtKB/Swiss-Prot;Acc:Q99518]	0.586969
ZNF254	ENST00000357002	Zinc finger protein 254 (Bone marrow zinc finger 5)(BMZF-5)(Hematopoietic cell-derived zinc finger protein 1)(HD-ZNF1)(Zinc finger protein 539)(Zinc finger protein 91-like) [Source:UniProtKB/Swiss-Prot;Acc:O75437]	0.587047
AGPAT5	ENST00000285518	1-acyl-sn-glycerol-3-phosphate acyltransferase epsilon (EC 2.3.1.51)(1-AGP acyltransferase 5)(1-AGPAT 5)(Lysophosphatidic acid acyltransferase epsilon)(LPAAT-epsilon)(1-acylglycerol-3-phosphate O-acyltransferase 5) [Source:UniProtKB/Swiss-Prot;Acc:Q9NUQ2]	0.587279
PIGN	ENST00000400334	GPI ethanolamine phosphate transferase 1 (EC 2.-.-.-)(Phosphatidylinositol-glycan biosynthesis class N protein)(PIG-N)(MCD4 homolog) [Source:UniProtKB/Swiss-Prot;Acc:O95427]	0.587285
AC092436.5-6	ENST00000399878	SEL1-like repeat-containing protein KIAA0746 [Source:UniProtKB/Swiss-Prot;Acc:Q68CR1]	0.587288
TNPO3	ENST00000393245	Transportin-3 (Transportin-SR)(TRN-SR)(Importin-12)(Imp12) [Source:UniProtKB/Swiss-Prot;Acc:Q9Y5L0]	0.587375
MANEAL	ENST00000329006	Glycoprotein endo-alpha-1,2-mannosidase-like protein (EC 3.2.1.-) [Source:UniProtKB/Swiss-Prot;Acc:Q5VSG8]	0.587783
RIMS3	ENST00000372684	Regulating synaptic membrane exocytosis protein 3 (Nim3)(Rab-3-interacting molecule 3)(RIM 3)(RIM3 gamma) [Source:UniProtKB/Swiss-Prot;Acc:Q9UJD0]	0.588014
AC006146.2	ENST00000329522	NA	0.588337
SNORA25	ENST00000323981	Protein JOSD3 [Source:UniProtKB/Swiss-Prot;Acc:Q9H5J8]	0.588922
PSAP	ENST00000404083	Proactivator polypeptide Precursor [Contains Saposin-A(Protein A);Saposin-B-Val;Saposin-B(Sphingolipid activator protein 1)(SAP-1)(Cerebroside sulfate activator)(CSAct)(Dispersin)(Sulfatide/GM1 activator);Saposin-C(Co-beta-glucosidase)(A1 activator)(Glucosylceramidase activator)(Sphingolipid activator protein 2)(SAP-2);Saposin-D(Protein C)(Component C)] [Source:UniProtKB/Swiss-Prot;Acc:P07602]	0.589099
TMEM101	ENST00000206380	Transmembrane protein 101 (Putative NF-kappa-B-activating protein 130) [Source:UniProtKB/Swiss-Prot;Acc:Q96IK0]	0.589246
ATP10B	ENST00000326831	Probable phospholipid-transporting ATPase VB (EC 3.6.3.1)(ATPase class V type 10B) [Source:UniProtKB/Swiss-Prot;Acc:O94823]	0.589951
FAM155B	ENST00000252338	Transmembrane protein FAM155B (Transmembrane protein 28)(Protein TED) [Source:UniProtKB/Swiss-Prot;Acc:O75949]	0.590147
ABCC5	ENST00000334444	Multidrug resistance-associated protein 5 (ATP-binding cassette sub-family C member 5)(Multi-specific organic anion transporter C)(MOAT-C)(pABC11)(SMRP) [Source:UniProtKB/Swiss-Prot;Acc:O15440]	0.590195
ELOF1	ENST00000252445	Transcription elongation factor 1 homolog [Source:UniProtKB/Swiss-Prot;Acc:P60002]	0.590577
CD24L4	ENST00000382840	Signal transducer CD24 Precursor (Small cell lung carcinoma cluster 4 antigen)(CD24 antigen) [Source:UniProtKB/Swiss-Prot;Acc:P25063]	0.590638
SEPP1	ENST00000388827	Selenoprotein P Precursor (SeP) [Source:UniProtKB/Swiss-Prot;Acc:P49908]	0.590764
ID2	ENST00000396290	DNA-binding protein inhibitor ID-2 (Inhibitor of DNA binding 2) [Source:UniProtKB/Swiss-Prot;Acc:Q02363]	0.590789
SYT7	ENST00000355377	Synaptotagmin-17 (Synaptotagmin XVII)(SytXVII)(Protein B/K) [Source:UniProtKB/Swiss-Prot;Acc:Q9BSW7]	0.590861
EML2	ENST00000245925	Echinoderm microtubule-associated protein-like 2 (EMAP-2)(HuEMAP-2) [Source:UniProtKB/Swiss-Prot;Acc:O95834]	0.591321
EI24	ENST00000278903	Etoposide-induced protein 2.4 homolog (p53-induced gene 8 protein) [Source:UniProtKB/Swiss-Prot;Acc:O14681]	0.591364
MYO6	ENST00000369985	Myosin-VI (Unconventional myosin VI) [Source:UniProtKB/Swiss-Prot;Acc:Q9UM54]	0.592298
CCDC47	ENST00000225726	Coiled-coil domain-containing protein 47 Precursor [Source:UniProtKB/Swiss-Prot;Acc:Q96A33]	0.592648
EEF2K	ENST00000263026	Elongation factor 2 kinase (EC 2.7.11.20)(eEF-2 kinase)(eEF-2K)(Calcium/calmodulin-dependent eukaryotic elongation factor 2 kinase) [Source:UniProtKB/Swiss-Prot;Acc:O00418]	0.592841
TM2D3	ENST00000333202	TM2 domain-containing protein 3 Precursor (Beta-amyloid-binding protein-like protein 2)(BBP-like protein 2) [Source:UniProtKB/Swiss-Prot;Acc:Q9BRN9]	0.593359
NDUFS7	ENST00000313408	NADH dehydrogenase [ubiquinone] iron-sulfur protein 7, mitochondrial Precursor (EC 1.6.5.3)(EC 1.6.99.3)(NADH-ubiquinone oxidoreductase 20 kDa subunit)(Complex I-20kD)(CI-20kD)(PSST subunit) [Source:UniProtKB/Swiss-Prot;Acc:O75251]	0.593452
EIF3K	ENST00000248342	Eukaryotic translation initiation factor 3 subunit K (eIF3k)(Eukaryotic translation initiation factor 3 subunit 12)(eIF-3 p25)(eIF-3 p28)(Muscle-specific gene M9 protein)(PLAC-24) [Source:UniProtKB/Swiss-Prot;Acc:Q9UBQ5]	0.594173
CAPN6	ENST00000324068	Calpain-6 (Calpamodulin)(CalpM)(Calpain-like protease X-linked) [Source:UniProtKB/Swiss-Prot;Acc:Q9Y6Q1]	0.594771
HSD11B2	ENST00000326152	Corticosteroid 11-beta-dehydrogenase isozyme 2 (EC 1.1.1.-)(11-beta-hydroxysteroid dehydrogenase type 2)(11-beta-HSD2)(11-DH2)(NAD-dependent 11-beta-hydroxysteroid dehydrogenase) [Source:UniProtKB/Swiss-Prot;Acc:P80365]	0.595231
PLEKHA1	ENST00000368990	Pleckstrin homology domain-containing family A member 1 (Tandem PH domain-containing protein 1)(TAPP-1) [Source:UniProtKB/Swiss-Prot;Acc:Q9HB21]	0.595316
KIAA1467	ENST00000197268	Uncharacterized protein KIAA1467 [Source:UniProtKB/Swiss-Prot;Acc:A2RU67]	0.595462
CCDC88C	ENST00000389856	DAPLE_HUMAN Isoform 2 of Q9P219 - Homo sapiens (Human) [Source:UniprotKB/SpliceVariant;Acc:Q9P219-2]	0.596577
MKRNP6	ENST00000255977	Makorin-1 (RING finger protein 61) [Source:UniProtKB/Swiss-Prot;Acc:Q9UHC7]	0.596629
AKR1C2	ENST00000380753	Aldo-keto reductase family 1 member C2 (EC 1.-.-.-)(Trans-1,2-dihydrobenzene-1,2-diol dehydrogenase)(EC 1.3.1.20)(Type III 3-alpha-hydroxysteroid dehydrogenase)(EC 1.1.1.213)(3-alpha-HSD3)(Dihydrodiol dehydrogenase 2)(DD-2)(DD2)(Dihydrodiol dehydrogenase/bile acid-binding protein)(DD/BABP)(Chlordecone reductase homolog HAKRD) [Source:UniProtKB/Swiss-Prot;Acc:P52895]	0.596769
FEM1B	ENST00000306917	Protein fem-1 homolog B (FEM1-beta)(FEM1b)(Fem-1-like death receptor-binding protein alpha)(F1A-alpha) [Source:UniProtKB/Swiss-Prot;Acc:Q9UK73]	0.597071
PTPRF	ENST00000359947	Receptor-type tyrosine-protein phosphatase F Precursor (EC 3.1.3.48)(LAR protein)(Leukocyte antigen related) [Source:UniProtKB/Swiss-Prot;Acc:P10586]	0.597248
TMEM38B	ENST00000374689	Trimeric intracellular cation channel type B (TRIC-B)(TRICB)(Transmembrane protein 38B) [Source:UniProtKB/Swiss-Prot;Acc:Q9NVV0]	0.597403
JAG1	ENST00000254958	Protein jagged-1 Precursor (Jagged1)(hJ1)(CD339 antigen) [Source:UniProtKB/Swiss-Prot;Acc:P78504]	0.597964
ZDHHC9	ENST00000341406	Palmitoyltransferase ZDHHC9 (EC 2.3.1.-)(Zinc finger DHHC domain-containing protein 9)(DHHC-9)(DHHC9)(Zinc finger protein 379) [Source:UniProtKB/Swiss-Prot;Acc:Q9Y397]	0.599225
PITX1	ENST00000265340	Pituitary homeobox 1 (Hindlimb-expressed homeobox protein backfoot) [Source:UniProtKB/Swiss-Prot;Acc:P78337]	0.599533
LRRC8D	ENST00000337338	Leucine-rich repeat-containing protein 8D [Source:UniProtKB/Swiss-Prot;Acc:Q7L1W4]	0.599566
PPP1R14C	ENST00000361131	Protein phosphatase 1 regulatory subunit 14C (PKC-potentiated PP1 inhibitory protein)(Kinase-enhanced PP1 inhibitor)(Serologically defined breast cancer antigen NY-BR-81) [Source:UniProtKB/Swiss-Prot;Acc:Q8TAE6]	0.59978
PPAPDC2	ENST00000381883	Presqualene diphosphate phosphatase (EC 3.1.3.-)(Phosphatidic acid phosphatase type 2 domain-containing protein 2)(PPAP2 domain-containing protein 2) [Source:UniProtKB/Swiss-Prot;Acc:Q8IY26]	0.599782
HK2	ENST00000290573	Hexokinase-2 (EC 2.7.1.1)(Hexokinase type II)(HK II)(Muscle form hexokinase) [Source:UniProtKB/Swiss-Prot;Acc:P52789]	0.600882
DPP3	ENST00000347422	Dipeptidyl-peptidase 3 (EC 3.4.14.4)(Dipeptidyl-peptidase III)(DPP III)(Dipeptidyl aminopeptidase III)(Dipeptidyl arylamidase III) [Source:UniProtKB/Swiss-Prot;Acc:Q9NY33]	0.601044
LTB4R	ENST00000396789	Leukotriene B4 receptor 1 (LTB4-R 1)(P2Y purinoceptor 7)(P2Y7)(Chemoattractant receptor-like 1)(G-protein coupled receptor 16) [Source:UniProtKB/Swiss-Prot;Acc:Q15722]	0.601322
SQLE	ENST00000265896	Squalene monooxygenase (EC 1.14.99.7)(Squalene epoxidase)(SE) [Source:UniProtKB/Swiss-Prot;Acc:Q14534]	0.601997
ST6GALNAC1	ENST00000156626	Alpha-N-acetylgalactosaminide alpha-2,6-sialyltransferase 1 (EC 2.4.99.3)(GalNAc alpha-2,6-sialyltransferase I)(ST6GalNAc I)(Sialyltransferase 7A) [Source:UniProtKB/Swiss-Prot;Acc:Q9NSC7]	0.602755
ATP11B	ENST00000323116	Probable phospholipid-transporting ATPase IF (EC 3.6.3.1)(ATPase class VI type 11B)(ATPase IR) [Source:UniProtKB/Swiss-Prot;Acc:Q9Y2G3]	0.603099
RPS16P10	ENST00000251453	40S ribosomal protein S16 [Source:UniProtKB/Swiss-Prot;Acc:P62249]	0.603946
CD44	ENST00000263398	CD44 antigen Precursor (Phagocytic glycoprotein I)(PGP-I)(PGP-1)(HUTCH-I)(Extracellular matrix receptor III)(ECMR-III)(GP90 lymphocyte homing/adhesion receptor)(Hermes antigen)(Hyaluronate receptor)(Heparan sulfate proteoglycan)(Epican)(CDw44)(CD44 antigen) [Source:UniProtKB/Swiss-Prot;Acc:P16070]	0.604566
TMEM62	ENST00000260403	Transmembrane protein 62 [Source:UniProtKB/Swiss-Prot;Acc:Q0P6H9]	0.604891
SOAT1	ENST00000367619	Sterol O-acyltransferase 1 (EC 2.3.1.26)(Cholesterol acyltransferase 1)(Acyl coenzyme A:cholesterol acyltransferase 1)(ACAT-1) [Source:UniProtKB/Swiss-Prot;Acc:P35610]	0.605341
POU2AF1	ENST00000228217	POU domain class 2-associating factor 1 (B-cell-specific coactivator OBF-1)(OCT-binding factor 1)(BOB-1)(OCA-B) [Source:UniProtKB/Swiss-Prot;Acc:Q16633]	0.605466
SCEL	ENST00000348770	Sciellin [Source:UniProtKB/Swiss-Prot;Acc:O95171]	0.605524
RERG	ENST00000256953	Ras-related and estrogen-regulated growth inhibitor [Source:UniProtKB/Swiss-Prot;Acc:Q96A58]	0.605787
RPS5	ENST00000196551	40S ribosomal protein S5 [Source:UniProtKB/Swiss-Prot;Acc:P46782]	0.606292
FBXO25	ENST00000352684	F-box only protein 25 [Source:UniProtKB/Swiss-Prot;Acc:Q8TCJ0]	0.606322
TMEM19	ENST00000266673	Transmembrane protein 19 [Source:UniProtKB/Swiss-Prot;Acc:Q96HH6]	0.60652
SMPDL3A	ENST00000368440	Acid sphingomyelinase-like phosphodiesterase 3a Precursor (ASM-like phosphodiesterase 3a)(EC 3.1.4.-) [Source:UniProtKB/Swiss-Prot;Acc:Q92484]	0.606722
CREBZF	ENST00000398294	CREB/ATF bZIP transcription factor (Host cell factor-binding transcription factor Zhangfei)(HCF-binding transcription factor Zhangfei) [Source:UniProtKB/Swiss-Prot;Acc:Q9NS37]	0.607117
FAM174A	ENST00000312637	Membrane protein FAM174A Precursor (Transmembrane protein 157)(Hepatitis C virus NS5A-transactivated protein 6)(HCV NS5A-transactivated protein 6) [Source:UniProtKB/Swiss-Prot;Acc:Q8TBP5]	0.60718
TRIB2	ENST00000381465	Tribbles homolog 2 (TRB-2) [Source:UniProtKB/Swiss-Prot;Acc:Q92519]	0.607272
ANG	ENST00000397987	Angiogenin Precursor (EC 3.1.27.-)(Ribonuclease 5)(RNase 5) [Source:UniProtKB/Swiss-Prot;Acc:P03950]	0.607451
NPAL1	ENST00000295461	NIPA-like protein 1 [Source:UniProtKB/Swiss-Prot;Acc:Q6NVV3]	0.607956
RNF19A	ENST00000395984	E3 ubiquitin-protein ligase RNF19A (EC 6.3.2.-)(RING finger protein 19A)(Double ring-finger protein)(Dorfin)(p38) [Source:UniProtKB/Swiss-Prot;Acc:Q9NV58]	0.60803
UNC84A	ENST00000389574	Protein unc-84 homolog A (Sad1/unc-84 protein-like 1) [Source:UniProtKB/Swiss-Prot;Acc:O94901]	0.608036
DCBLD1	ENST00000368503	Discoidin, CUB and LCCL domain-containing protein 1 Precursor [Source:UniProtKB/Swiss-Prot;Acc:Q8N8Z6]	0.608091
DENND4C	ENST00000307015	DENN domain-containing protein 4C [Source:UniProtKB/Swiss-Prot;Acc:Q5VZ89]	0.60843
DBP	ENST00000222122	D site-binding protein (Albumin D box-binding protein)(Albumin D-element-binding protein)(TAXREB302) [Source:UniProtKB/Swiss-Prot;Acc:Q10586]	0.608492
REEP6	ENST00000395484	Receptor expression-enhancing protein 6 (Polyposis locus protein 1-like 1) [Source:UniProtKB/Swiss-Prot;Acc:Q96HR9]	0.609071
FAM19A2	ENST00000358343	Protein FAM19A2 Precursor (Chemokine-like protein TAFA-2) [Source:UniProtKB/Swiss-Prot;Acc:Q8N3H0]	0.609371
SNORD22	ENST00000384756	Small nucleolar RNA SNORD22 [Source:RFAM;Acc:RF00099]	0.610258
SRD5A2L	ENST00000264228	3-oxo-5-alpha-steroid 4-dehydrogenase 3 (EC 1.3.99.5)(Steroid 5-alpha-reductase 3)(SR type 3)(Steroid 5-alpha-reductase 2-like) [Source:UniProtKB/Swiss-Prot;Acc:Q9H8P0]	0.610396
ERLIN2	ENST00000276461	Erlin-2 (Endoplasmic reticulum lipid raft-associated protein 2)(Stomatin-prohibitin-flotillin-HflC/K domain-containing protein 2)(SPFH domain-containing protein 2) [Source:UniProtKB/Swiss-Prot;Acc:O94905]	0.610514
SLC26A9	ENST00000367135	Solute carrier family 26 member 9 (Anion transporter/exchanger protein 9) [Source:UniProtKB/Swiss-Prot;Acc:Q7LBE3]	0.610743
AP001053.1	ENST00000400385	Uncharacterized protein FLJ46757 [Source:UniProtKB/Swiss-Prot;Acc:Q6ZR03]	0.611592
PM20D2	ENST00000275072	Peptidase M20 domain-containing protein 2 (Aminoacylase 1-like protein 2) [Source:UniProtKB/Swiss-Prot;Acc:Q8IYS1]	0.61193
SFRS7	ENST00000378869	Splicing factor, arginine/serine-rich 7 (Splicing factor 9G8) [Source:UniProtKB/Swiss-Prot;Acc:Q16629]	0.612269
KBTBD11	ENST00000320248	Kelch repeat and BTB domain-containing protein 11 (Kelch domain-containing protein 7B) [Source:UniProtKB/Swiss-Prot;Acc:O94819]	0.612889
MACC1	ENST00000400331	SH3 domain-containing protein 7a5 [Source:UniProtKB/Swiss-Prot;Acc:Q6ZN28]	0.61351
C10orf99	ENST00000372126	Putative uncharacterized protein C10orf99 Precursor [Source:UniProtKB/Swiss-Prot;Acc:Q6UWK7]	0.613633
NUP62CL	ENST00000372465	Nucleoporin-62 C-terminal-like protein [Source:UniProtKB/Swiss-Prot;Acc:Q9H1M0]	0.613731
TTC9	ENST00000256367	Tetratricopeptide repeat protein 9A (TPR repeat protein 9A) [Source:UniProtKB/Swiss-Prot;Acc:Q92623]	0.614226
WNK1	ENST00000340908	Serine/threonine-protein kinase WNK1 (EC 2.7.11.1)(Protein kinase with no lysine 1)(Protein kinase, lysine-deficient 1)(Kinase deficient protein)(Erythrocyte 65 kDa protein)(p65) [Source:UniProtKB/Swiss-Prot;Acc:Q9H4A3]	0.614543
RIMKLB	ENST00000357529	Ribosomal protein S6 modification-like protein B [Source:UniProtKB/Swiss-Prot;Acc:Q9ULI2]	0.614576
GALNT3	ENST00000392701	Polypeptide N-acetylgalactosaminyltransferase 3 (EC 2.4.1.41)(Polypeptide GalNAc transferase 3)(pp-GaNTase 3)(GalNAc-T3)(Protein-UDP acetylgalactosaminyltransferase 3)(UDP-GalNAc:polypeptide N-acetylgalactosaminyltransferase 3) [Source:UniProtKB/Swiss-Prot;Acc:Q14435]	0.614711
ATP8B1	ENST00000283684	Probable phospholipid-transporting ATPase IC (EC 3.6.3.1)(Familial intrahepatic cholestasis type 1)(ATPase class I type 8B member 1) [Source:UniProtKB/Swiss-Prot;Acc:O43520]	0.614759
AC100778.5	ENST00000332968	Putative uncharacterized protein ENSP00000352143 [Source:UniProtKB/TrEMBL;Acc:B5ME31]	0.614771
TP53AIP1	ENST00000310686	p53-regulated apoptosis-inducing protein 1 (p53AIP1) [Source:UniProtKB/Swiss-Prot;Acc:Q9HCN2]	0.614808
SLC44A1	ENST00000361080	Choline transporter-like protein 1 (Solute carrier family 44 member 1)(CDw92)(CD92 antigen) [Source:UniProtKB/Swiss-Prot;Acc:Q8WWI5]	0.614909
PSPH	ENST00000366233	Phosphoserine phosphatase (PSPase)(PSP)(EC 3.1.3.3)(O-phosphoserine phosphohydrolase)(L-3-phosphoserine phosphatase) [Source:UniProtKB/Swiss-Prot;Acc:P78330]	0.615148
ANKRD46	ENST00000395975	Ankyrin repeat domain-containing protein 46 (Ankyrin repeat small protein)(ANK-S) [Source:UniProtKB/Swiss-Prot;Acc:Q86W74]	0.615313
ILVBL	ENST00000263383	Acetolactate synthase-like protein (EC 2.2.1.-)(IlvB-like protein) [Source:UniProtKB/Swiss-Prot;Acc:A1L0T0]	0.615922
SVIL	ENST00000375398	Supervillin (Archvillin)(p205/p250) [Source:UniProtKB/Swiss-Prot;Acc:O95425]	0.616073
PLAUR	ENST00000340093	Urokinase plasminogen activator surface receptor Precursor (uPAR)(U-PAR)(Monocyte activation antigen Mo3)(CD87 antigen) [Source:UniProtKB/Swiss-Prot;Acc:Q03405]	0.616143
ARSI	ENST00000328668	Arylsulfatase I Precursor (ASI)(EC 3.1.6.-) [Source:UniProtKB/Swiss-Prot;Acc:Q5FYB1]	0.616283
SEC11L3	ENST00000299714	Signal peptidase complex catalytic subunit SEC11C (EC 3.4.-.-)(SEC11 homolog C)(SEC11-like protein 3)(Microsomal signal peptidase 21 kDa subunit)(SPase 21 kDa subunit)(SPC21) [Source:UniProtKB/Swiss-Prot;Acc:Q9BY50]	0.616641
USP24	ENST00000294383	Ubiquitin carboxyl-terminal hydrolase 24 (EC 3.1.2.15)(Ubiquitin thioesterase 24)(Ubiquitin-specific-processing protease 24)(Deubiquitinating enzyme 24) [Source:UniProtKB/Swiss-Prot;Acc:Q9UPU5]	0.616662
SLC37A3	ENST00000326232	Sugar phosphate exchanger 3 (Solute carrier family 37 member 3) [Source:UniProtKB/Swiss-Prot;Acc:Q8NCC5]	0.616758
CLU	ENST00000380446	Clusterin Precursor (Complement-associated protein SP-40,40)(Complement cytolysis inhibitor)(CLI)(NA1/NA2)(Apolipoprotein J)(Apo-J)(Testosterone-repressed prostate message 2)(TRPM-2)(Ku70-binding protein 1)(Aging-associated gene 4 protein) [Contains Clusterin beta chain(ApoJalpha)(Complement cytolysis inhibitor a chain);Clusterin alpha chain(ApoJbeta)(Complement cytolysis inhibitor b chain)] [Sou…	0.616827
HOXA10	ENST00000381834	Homeobox protein Hox-A10 (Hox-1H)(Hox-1.8)(PL) [Source:UniProtKB/Swiss-Prot;Acc:P31260]	0.616827
PCYOX1L	ENST00000274569	Prenylcysteine oxidase-like Precursor (EC 1.8.3.-) [Source:UniProtKB/Swiss-Prot;Acc:Q8NBM8]	0.617307
NAB1	ENST00000337386	NGFI-A-binding protein 1 (EGR-1-binding protein 1)(Transcriptional regulatory protein p54) [Source:UniProtKB/Swiss-Prot;Acc:Q13506]	0.617418
NHEDC2	ENST00000394785	Mitochondrial sodium/hydrogen exchanger NHA2 (Mitochondrial Na(+)/H(+) exchanger NHA2)(Sodium/hydrogen exchanger-like domain-containing protein 2)(Na(+)/H(+) exchanger-like domain-containing protein 2)(NHE domain-containing protein 2) [Source:UniProtKB/Swiss-Prot;Acc:Q86UD5]	0.617481
BTD	ENST00000383778	Biotinidase Precursor (Biotinase)(EC 3.5.1.12) [Source:UniProtKB/Swiss-Prot;Acc:P43251]	0.617664
MFHAS1	ENST00000276282	Malignant fibrous histiocytoma-amplified sequence 1 (Malignant fibrous histiocytoma-amplified sequence with leucine-rich tandem repeats 1) [Source:UniProtKB/Swiss-Prot;Acc:Q9Y4C4]	0.617726
AC068353.34	ENST00000330777	Tyrosine-protein kinase SgK223 (EC 2.7.10.2)(Sugen kinase 223) [Source:UniProtKB/Swiss-Prot;Acc:Q86YV5]	0.618069
NPAL2	ENST00000341166	NIPA-like protein 2 [Source:UniProtKB/Swiss-Prot;Acc:Q9H841]	0.618197
AL445306.7	ENST00000399580	NA	0.618214
SLC5A3	ENST00000381151	Sodium/myo-inositol cotransporter (Na(+)/myo-inositol cotransporter)(Solute carrier family 5 member 3) [Source:UniProtKB/Swiss-Prot;Acc:P53794]	0.618663
ZNF564	ENST00000339282	Zinc finger protein 564 [Source:UniProtKB/Swiss-Prot;Acc:Q8TBZ8]	0.618783
BTC	ENST00000395743	Probetacellulin Precursor [Contains Betacellulin(BTC)] [Source:UniProtKB/Swiss-Prot;Acc:P35070]	0.619253
DPY19L4	ENST00000342856	Protein dpy-19 homolog 4 (Dpy-19-like protein 4) [Source:UniProtKB/Swiss-Prot;Acc:Q7Z388]	0.619509
NDUFB9	ENST00000276689	NADH dehydrogenase [ubiquinone] 1 beta subcomplex subunit 9 (NADH-ubiquinone oxidoreductase B22 subunit)(Complex I-B22)(CI-B22)(LYR motif-containing protein 3) [Source:UniProtKB/Swiss-Prot;Acc:Q9Y6M9]	0.61977
ITM2B	ENST00000378549	Integral membrane protein 2B (Transmembrane protein BRI) [Contains ABri/ADan amyloid peptide] [Source:UniProtKB/Swiss-Prot;Acc:Q9Y287]	0.620049
MAP3K5	ENST00000359015	Mitogen-activated protein kinase kinase kinase 5 (EC 2.7.11.25)(MAPK/ERK kinase kinase 5)(MEK kinase 5)(MEKK 5)(Apoptosis signal-regulating kinase 1)(ASK-1) [Source:UniProtKB/Swiss-Prot;Acc:Q99683]	0.62056
LY6D	ENST00000301263	Lymphocyte antigen 6D Precursor (Ly-6D)(E48 antigen) [Source:UniProtKB/Swiss-Prot;Acc:Q14210]	0.622126
ATG4D	ENST00000309469	Cysteine protease ATG4D (EC 3.4.22.-)(Autophagy-related protein 4 homolog D)(Autophagin-4)(Autophagy-related cysteine endopeptidase 4)(AUT-like 4 cysteine endopeptidase) [Source:UniProtKB/Swiss-Prot;Acc:Q86TL0]	0.622762
FOXN2	ENST00000340553	Forkhead box protein N2 (Human T-cell leukemia virus enhancer factor) [Source:UniProtKB/Swiss-Prot;Acc:P32314]	0.622851
TMEM134	ENST00000393877	Transmembrane protein 134 [Source:UniProtKB/Swiss-Prot;Acc:Q9H6X4]	0.622957
ZSCAN29	ENST00000267817	Zinc finger and SCAN domain-containing protein 29 (Zinc finger protein 690) [Source:UniProtKB/Swiss-Prot;Acc:Q8IWY8]	0.622993
ACVR1B	ENST00000257963	Activin receptor type-1B Precursor (EC 2.7.11.30)(ACTR-IB)(Serine/threonine-protein kinase receptor R2)(SKR2)(Activin receptor-like kinase 4)(ALK-4) [Source:UniProtKB/Swiss-Prot;Acc:P36896]	0.623134
LONRF1	ENST00000284538	LON peptidase N-terminal domain and RING finger protein 1 (RING finger protein 191) [Source:UniProtKB/Swiss-Prot;Acc:Q17RB8]	0.623236
CLDN4	ENST00000340958	Claudin-4 (Clostridium perfringens enterotoxin receptor)(CPE-receptor)(CPE-R)(Williams-Beuren syndrome chromosomal region 8 protein) [Source:UniProtKB/Swiss-Prot;Acc:O14493]	0.62344
ALPP	ENST00000392027	Alkaline phosphatase, placental type Precursor (EC 3.1.3.1)(PLAP-1)(Alkaline phosphatase Regan isozyme) [Source:UniProtKB/Swiss-Prot;Acc:P05187]	0.623529
PLEKHG1	ENST00000358517	Pleckstrin homology domain-containing family G member 1 [Source:UniProtKB/Swiss-Prot;Acc:Q9ULL1]	0.623664
TSPAN14	ENST00000372164	Tetraspanin-14 (Tspan-14)(Transmembrane 4 superfamily member 14)(DC-TM4F2) [Source:UniProtKB/Swiss-Prot;Acc:Q8NG11]	0.623682
EPHB4	ENST00000358173	Ephrin type-B receptor 4 Precursor (EC 2.7.10.1)(Tyrosine-protein kinase receptor HTK)(Tyrosine-protein kinase TYRO11) [Source:UniProtKB/Swiss-Prot;Acc:P54760]	0.624246
C1orf115	ENST00000294889	Uncharacterized protein C1orf115 [Source:UniProtKB/Swiss-Prot;Acc:Q9H7X2]	0.624472
NFIA	ENST00000371191	Nuclear factor 1 A-type (Nuclear factor 1/A)(NF1-A)(NFI-A)(NF-I/A)(CCAAT-box-binding transcription factor)(CTF)(TGGCA-binding protein) [Source:UniProtKB/Swiss-Prot;Acc:Q12857]	0.624489
NUP205	ENST00000285968	Nuclear pore complex protein Nup205 (Nucleoporin Nup205)(205 kDa nucleoporin) [Source:UniProtKB/Swiss-Prot;Acc:Q92621]	0.624775
AP003108.3-3	ENST00000378075	LRRC10-like protein ENSP00000367315 [Source:UniProtKB/Swiss-Prot;Acc:A6NIK2]	0.624912
KRTCAP2	ENST00000295682	Keratinocytes-associated protein 2 (KCP-2) [Source:UniProtKB/Swiss-Prot;Acc:Q8N6L1]	0.624998
FBXO3	ENST00000321458	F-box only protein 3 [Source:UniProtKB/Swiss-Prot;Acc:Q9UK99]	0.625599
BLVRB	ENST00000263368	Flavin reductase (FR)(EC 1.5.1.30)(NADPH-dependent diaphorase)(NADPH-flavin reductase)(FLR)(Biliverdin reductase B)(BVR-B)(EC 1.3.1.24)(Biliverdin-IX beta-reductase)(Green heme-binding protein)(GHBP) [Source:UniProtKB/Swiss-Prot;Acc:P30043]	0.625687
HR	ENST00000340251	Protein hairless [Source:UniProtKB/Swiss-Prot;Acc:O43593]	0.625788
NDUFV1	ENST00000322776	NADH dehydrogenase [ubiquinone] flavoprotein 1, mitochondrial Precursor (EC 1.6.5.3)(EC 1.6.99.3)(NADH-ubiquinone oxidoreductase 51 kDa subunit)(Complex I-51kD)(CI-51kD)(NADH dehydrogenase flavoprotein 1) [Source:UniProtKB/Swiss-Prot;Acc:P49821]	0.625992
PCMTD1	ENST00000360540	Protein-L-isoaspartate O-methyltransferase domain-containing protein 1 [Source:UniProtKB/Swiss-Prot;Acc:Q96MG8]	0.626008
EXOSC5	ENST00000221233	Exosome complex exonuclease RRP46 (EC 3.1.13.-)(Ribosomal RNA-processing protein 46)(Exosome component 5)(p12B)(Chronic myelogenous leukemia tumor antigen 28) [Source:UniProtKB/Swiss-Prot;Acc:Q9NQT4]	0.626012
EPB41L4B	ENST00000311609	Band 4.1-like protein 4B (Protein EHM2)(FERM-containing protein CG1) [Source:UniProtKB/Swiss-Prot;Acc:Q9H329]	0.626702
RNASET2	ENST00000028008	Ribonuclease T2 Precursor (EC 3.1.27.-)(Ribonuclease 6) [Source:UniProtKB/Swiss-Prot;Acc:O00584]	0.627599
FXYD2	ENST00000260287	Sodium/potassium-transporting ATPase gamma chain (Sodium pump gamma chain)(Na(+)/K(+) ATPase subunit gamma)(FXYD domain-containing ion transport regulator 2) [Source:UniProtKB/Swiss-Prot;Acc:P54710]	0.627861
RHOD	ENST00000308831	Rho-related GTP-binding protein RhoD Precursor (Rho-related protein HP1)(RhoHP1) [Source:UniProtKB/Swiss-Prot;Acc:O00212]	0.628555
USH1G	ENST00000319642	Usher syndrome type-1G protein (Scaffold protein containing ankyrin repeats and SAM domain) [Source:UniProtKB/Swiss-Prot;Acc:Q495M9]	0.628626
RNF121	ENST00000361756	RING finger protein 121 [Source:UniProtKB/Swiss-Prot;Acc:Q9H920]	0.628681
SOD2	ENST00000337404	Superoxide dismutase [Mn], mitochondrial Precursor (EC 1.15.1.1) [Source:UniProtKB/Swiss-Prot;Acc:P04179]	0.628719
LYST	ENST00000389794	Lysosomal-trafficking regulator (Beige homolog) [Source:UniProtKB/Swiss-Prot;Acc:Q99698]	0.628858
RNF122	ENST00000256257	RING finger protein 122 [Source:UniProtKB/Swiss-Prot;Acc:Q9H9V4]	0.62928
BCHE	ENST00000264381	Cholinesterase Precursor (EC 3.1.1.8)(Acylcholine acylhydrolase)(Choline esterase II)(Butyrylcholine esterase)(Pseudocholinesterase) [Source:UniProtKB/Swiss-Prot;Acc:P06276]	0.62929
TMBIM1	ENST00000258412	Transmembrane BAX inhibitor motif-containing protein 1 (Protein RECS1 homolog) [Source:UniProtKB/Swiss-Prot;Acc:Q969X1]	0.629326
TGM5	ENST00000396996	Protein-glutamine gamma-glutamyltransferase 5 (EC 2.3.2.13)(Transglutaminase-5)(TGase 5)(Transglutaminase X)(TGase X)(TGX)(TG(X)) [Source:UniProtKB/Swiss-Prot;Acc:O43548]	0.629441
GPR172A	ENST00000402965	Porcine endogenous retrovirus A receptor 1 Precursor (PERV-A receptor 1)(Protein GPR172A) [Source:UniProtKB/Swiss-Prot;Acc:Q9HAB3]	0.629673
CGNL1	ENST00000281282	Cingulin-like protein 1 (Paracingulin)(Junction-associated coiled-coil protein) [Source:UniProtKB/Swiss-Prot;Acc:Q0VF96]	0.629695
CYP3A5	ENST00000222982	Cytochrome P450 3A5 (EC 1.14.14.1)(CYPIIIA5)(P450-PCN3)(HLp2) [Source:UniProtKB/Swiss-Prot;Acc:P20815]	0.629766
KIAA0319L	ENST00000325722	Uncharacterized protein KIAA0319-like [Source:UniProtKB/Swiss-Prot;Acc:Q8IZA0]	0.630187
EIF2C4	ENST00000373210	Eukaryotic translation initiation factor 2C 4 (eIF2C 4)(eIF-2C 4)(Argonaute-4) [Source:UniProtKB/Swiss-Prot;Acc:Q9HCK5]	0.630539
AC090587.1	ENST00000396993	Post-GPI attachment to proteins factor 2 (FGF receptor-activating protein 1) [Source:UniProtKB/Swiss-Prot;Acc:Q9UHJ9]	0.630576
ZNF551	ENST00000356715	Zinc finger protein 551 (Zinc finger protein KOX23) [Source:UniProtKB/Swiss-Prot;Acc:Q7Z340]	0.630909
MMP28	ENST00000250144	Matrix metalloproteinase-28 Precursor (MMP-28)(EC 3.4.24.-)(Epilysin) [Source:UniProtKB/Swiss-Prot;Acc:Q9H239]	0.631304
ATP6V1B2	ENST00000276390	V-type proton ATPase subunit B, brain isoform (V-ATPase subunit B 2)(Vacuolar proton pump subunit B 2)(Endomembrane proton pump 58 kDa subunit)(HO57) [Source:UniProtKB/Swiss-Prot;Acc:P21281]	0.631359
ERGIC3	ENST00000279052	Endoplasmic reticulum-Golgi intermediate compartment protein 3 (Serologically defined breast cancer antigen NY-BR-84) [Source:UniProtKB/Swiss-Prot;Acc:Q9Y282]	0.631848
ATP6AP1	ENST00000369762	V-type proton ATPase subunit S1 Precursor (V-ATPase subunit S1)(Vacuolar proton pump subunit S1)(V-ATPase S1 accessory protein)(V-ATPase Ac45 subunit)(Protein XAP-3) [Source:UniProtKB/Swiss-Prot;Acc:Q15904]	0.631971
PGD	ENST00000377062	6-phosphogluconate dehydrogenase, decarboxylating (EC 1.1.1.44) [Source:UniProtKB/Swiss-Prot;Acc:P52209]	0.632017
PERLD1	ENST00000300658	Post-GPI attachment to proteins factor 3 Precursor (PER1-like domain-containing protein 1)(Gene coamplified with ERBB2 protein)(hCOS16) [Source:UniProtKB/Swiss-Prot;Acc:Q96FM1]	0.632362
BCL6	ENST00000406870	B-cell lymphoma 6 protein (BCL-6)(Zinc finger protein 51)(LAZ-3 protein)(BCL-5)(Zinc finger and BTB domain-containing protein 27) [Source:UniProtKB/Swiss-Prot;Acc:P41182]	0.632557
CPT2	ENST00000371486	Carnitine O-palmitoyltransferase 2, mitochondrial Precursor (EC 2.3.1.21)(Carnitine palmitoyltransferase II)(CPT II) [Source:UniProtKB/Swiss-Prot;Acc:P23786]	0.632616
TMPRSS13	ENST00000336500	Transmembrane protease, serine 13 (EC 3.4.21.-)(Membrane-type mosaic serine protease)(Mosaic serine protease) [Source:UniProtKB/Swiss-Prot;Acc:Q9BYE2]	0.632753
S100A7A	ENST00000368729	Protein S100-A7A (S100 calcium-binding protein A7A)(S100 calcium-binding protein A7-like 1)(S100 calcium-binding protein A15) [Source:UniProtKB/Swiss-Prot;Acc:Q86SG5]	0.632754
PTCD1	ENST00000292478	Pentatricopeptide repeat-containing protein 1 [Source:UniProtKB/Swiss-Prot;Acc:O75127]	0.632826
CCDC64B	ENST00000389347	Coiled-coil domain-containing protein 64B [Source:UniProtKB/Swiss-Prot;Acc:A1A5D9]	0.633311
AL590327.3	ENST00000342537	zinc finger and BTB domain containing 42 (ZBTB42), mRNA [Source:RefSeq DNA;Acc:NM_001137601]	0.633957
AC079305.6-3	ENST00000397057	Putative uncharacterized protein FLJ44553 [Source:UniProtKB/Swiss-Prot;Acc:Q86TA4]	0.634244
TMEM54	ENST00000373463	Transmembrane protein 54 (Beta-casein-like protein)(Protein CAC-1) [Source:UniProtKB/Swiss-Prot;Acc:Q969K7]	0.634283
APOL3	ENST00000397285	Apolipoprotein L3 (Apolipoprotein L-III)(ApoL-III)(TNF-inducible protein CG12-1)(CG12_1) [Source:UniProtKB/Swiss-Prot;Acc:O95236]	0.634898
C2orf34	ENST00000378494	Uncharacterized protein C2orf34 [Source:UniProtKB/Swiss-Prot;Acc:Q7Z624]	0.635136
ST7	ENST00000265437	Suppressor of tumorigenicity protein 7 (Protein HELG) [Source:UniProtKB/Swiss-Prot;Acc:Q9NRC1]	0.635365
SCD5	ENST00000273908	Stearoyl-CoA desaturase 5 (EC 1.14.19.1)(HSCD5)(Acyl-CoA-desaturase 4)(Stearoyl-CoA 9-desaturase) [Source:UniProtKB/Swiss-Prot;Acc:Q86SK9]	0.635761
2010-03-03	ENST00000308660	E3 ubiquitin-protein ligase MARCH3 (EC 6.3.2.-)(Membrane-associated RING finger protein 3)(Membrane-associated RING-CH protein III)(MARCH-III)(RING finger protein 173) [Source:UniProtKB/Swiss-Prot;Acc:Q86UD3]	0.635911
FAM84B	ENST00000304916	Protein FAM84B (Protein NSE2)(Breast cancer membrane protein 101) [Source:UniProtKB/Swiss-Prot;Acc:Q96KN1]	0.636083
PVRL2	ENST00000252485	Poliovirus receptor-related protein 2 Precursor (Herpes virus entry mediator B)(HveB)(Nectin-2)(CD112 antigen) [Source:UniProtKB/Swiss-Prot;Acc:Q92692]	0.636121
RPL36	ENST00000394580	60S ribosomal protein L36 [Source:UniProtKB/Swiss-Prot;Acc:Q9Y3U8]	0.63613
PEX5	ENST00000396637	Peroxisomal targeting signal 1 receptor (PTS1 receptor)(PTS1R)(Peroxisome receptor 1)(Peroxisomal C-terminal targeting signal import receptor)(PTS1-BP)(Peroxin-5) [Source:UniProtKB/Swiss-Prot;Acc:P50542]	0.636433
ADAM17	ENST00000310823	ADAM 17 Precursor (EC 3.4.24.86)(A disintegrin and metalloproteinase domain 17)(TNF-alpha-converting enzyme)(TNF-alpha convertase)(Snake venom-like protease)(CD156b antigen) [Source:UniProtKB/Swiss-Prot;Acc:P78536]	0.636586
STARD10	ENST00000334805	PCTP-like protein (PCTP-L)(StAR-related lipid transfer protein 10)(START domain-containing protein 10)(StARD10)(Serologically defined colon cancer antigen 28)(Antigen NY-CO-28) [Source:UniProtKB/Swiss-Prot;Acc:Q9Y365]	0.636875
CD46	ENST00000358170	Membrane cofactor protein Precursor (Trophoblast leukocyte common antigen)(TLX)(CD46 antigen) [Source:UniProtKB/Swiss-Prot;Acc:P15529]	0.637035
RPL13A	ENST00000391857	60S ribosomal protein L13a (23 kDa highly basic protein) [Source:UniProtKB/Swiss-Prot;Acc:P40429]	0.63737
ANGEL1	ENST00000251089	Protein angel homolog 1 [Source:UniProtKB/Swiss-Prot;Acc:Q9UNK9]	0.638326
ODZ2	ENST00000403607	Teneurin-2 (Ten-2)(Tenascin-M2)(Ten-m2)(Protein Odd Oz/ten-m homolog 2) [Source:UniProtKB/Swiss-Prot;Acc:Q9NT68]	0.638356
DPY19L3	ENST00000342179	Protein dpy-19 homolog 3 (Dpy-19-like protein 3) [Source:UniProtKB/Swiss-Prot;Acc:Q6ZPD9]	0.638555
NCSTN	ENST00000294785	Nicastrin Precursor [Source:UniProtKB/Swiss-Prot;Acc:Q92542]	0.638603
PRKY	ENST00000311978	Serine/threonine-protein kinase PRKY (EC 2.7.11.1) [Source:UniProtKB/Swiss-Prot;Acc:O43930]	0.638695
FAM3C	ENST00000359943	Protein FAM3C Precursor [Source:UniProtKB/Swiss-Prot;Acc:Q92520]	0.638758
PCDHB2	ENST00000194155	Protocadherin beta-2 Precursor (PCDH-beta-2) [Source:UniProtKB/Swiss-Prot;Acc:Q9Y5E7]	0.638762
RPL18	ENST00000084795	60S ribosomal protein L18 [Source:UniProtKB/Swiss-Prot;Acc:Q07020]	0.638809
LYNX1	ENST00000317543	Ly-6/neurotoxin-like protein 1 Precursor [Source:UniProtKB/Swiss-Prot;Acc:Q9BZG9]	0.638856
SOX4	ENST00000244745	Transcription factor SOX-4 [Source:UniProtKB/Swiss-Prot;Acc:Q06945]	0.639086
SUV420H1	ENST00000304363	Histone-lysine N-methyltransferase SUV420H1 (EC 2.1.1.43)(Suppressor of variegation 4-20 homolog 1)(Su(var)4-20 homolog 1)(Suv4-20h1)(Lysine N-methyltransferase 5B) [Source:UniProtKB/Swiss-Prot;Acc:Q4FZB7]	0.639112
SLC2A11	ENST00000407566	Solute carrier family 2, facilitated glucose transporter member 11 (Glucose transporter type 11)(GLUT-11)(Glucose transporter type 10)(GLUT-10) [Source:UniProtKB/Swiss-Prot;Acc:Q9BYW1]	0.639191
KLHDC8B	ENST00000332780	Kelch domain-containing protein 8B [Source:UniProtKB/Swiss-Prot;Acc:Q8IXV7]	0.639283
AP001107.5-1	ENST00000311181	N-acetyllactosaminide beta-1,3-N-acetylglucosaminyltransferase (EC 2.4.1.149)(Poly-N-acetyllactosamine extension enzyme)(I-beta-1,3-N-acetylglucosaminyltransferase)(iGnT)(UDP-GlcNAc:betaGal beta-1,3-N-acetylglucosaminyltransferase 1) [Source:UniProtKB/Swiss-Prot;Acc:O43505]	0.639404
HS3ST3A1	ENST00000284110	Heparan sulfate glucosamine 3-O-sulfotransferase 3A1 (EC 2.8.2.30)(Heparan sulfate D-glucosaminyl 3-O-sulfotransferase 3A1)(Heparan sulfate 3-O-sulfotransferase 3A1)(h3-OST-3A) [Source:UniProtKB/Swiss-Prot;Acc:Q9Y663]	0.639491
DUSP8	ENST00000331588	Dual specificity protein phosphatase 8 (EC 3.1.3.48)(EC 3.1.3.16)(Dual specificity protein phosphatase hVH-5) [Source:UniProtKB/Swiss-Prot;Acc:Q13202]	0.639528
SEMA6A	ENST00000343348	Semaphorin-6A Precursor (Semaphorin VIA)(Sema VIA)(Semaphorin-6A-1)(SEMA6A-1) [Source:UniProtKB/Swiss-Prot;Acc:Q9H2E6]	0.63983
TSPAN31	ENST00000257910	Tetraspanin-31 (Tspan-31)(Sarcoma-amplified sequence) [Source:UniProtKB/Swiss-Prot;Acc:Q12999]	0.639856
HOXA9	ENST00000242050	Homeobox protein Hox-A9 (Hox-1G) [Source:UniProtKB/Swiss-Prot;Acc:P31269]	0.640004
CLYBL	ENST00000323941	Citrate lyase subunit beta-like protein, mitochondrial Precursor (Citrate lyase beta-like)(EC 4.1.-.-) [Source:UniProtKB/Swiss-Prot;Acc:Q8N0X4]	0.640331
ARRDC4	ENST00000268042	Arrestin domain-containing protein 4 [Source:UniProtKB/Swiss-Prot;Acc:Q8NCT1]	0.640403
GPR115	ENST00000327753	Probable G-protein coupled receptor 115 Precursor (G-protein coupled receptor PGR18) [Source:UniProtKB/Swiss-Prot;Acc:Q8IZF3]	0.64089
AC012498.10-4	ENST00000404638	NA	0.640905
DSCR1	ENST00000399265	Calcipressin-1 (Regulator of calcineurin 1)(Down syndrome critical region protein 1)(Myocyte-enriched calcineurin-interacting protein 1)(MCIP1)(Adapt78) [Source:UniProtKB/Swiss-Prot;Acc:P53805]	0.640971
SLC9A9	ENST00000316549	Sodium/hydrogen exchanger 9 (Na(+)/H(+) exchanger 9)(NHE-9)(Solute carrier family 9 member 9) [Source:UniProtKB/Swiss-Prot;Acc:Q8IVB4]	0.641043
IL1RAP	ENST00000072516	Interleukin-1 receptor accessory protein Precursor (IL-1 receptor accessory protein)(IL-1RAcP) [Source:UniProtKB/Swiss-Prot;Acc:Q9NPH3]	0.641669
AHR	ENST00000401808	Aryl hydrocarbon receptor Precursor (Ah receptor)(AhR) [Source:UniProtKB/Swiss-Prot;Acc:P35869]	0.642616
TLCD1	ENST00000394933	TLC domain-containing protein 1 Precursor [Source:UniProtKB/Swiss-Prot;Acc:Q96CP7]	0.642783
EXOC7	ENST00000405068	Exocyst complex component 7 (Exocyst complex component Exo70) [Source:UniProtKB/Swiss-Prot;Acc:Q9UPT5]	0.643102
CDS2	ENST00000379062	Phosphatidate cytidylyltransferase 2 (EC 2.7.7.41)(CDP-diglyceride pyrophosphorylase 2)(CDP-diglyceride synthetase 2)(CDP-diacylglycerol synthase 2)(CDS 2)(CTP:phosphatidate cytidylyltransferase 2)(CDP-DG synthetase 2)(CDP-DAG synthase 2) [Source:UniProtKB/Swiss-Prot;Acc:O95674]	0.643118
ALG14	ENST00000370205	UDP-N-acetylglucosamine transferase subunit ALG14 homolog [Source:UniProtKB/Swiss-Prot;Acc:Q96F25]	0.64313
TMEM111	ENST00000245046	Transmembrane protein 111 [Source:UniProtKB/Swiss-Prot;Acc:Q9P0I2]	0.643711
MFSD5	ENST00000329548	Major facilitator superfamily domain-containing protein 5 [Source:UniProtKB/Swiss-Prot;Acc:Q6N075]	0.643993
FDPS	ENST00000356657	Farnesyl pyrophosphate synthetase (FPP synthetase)(FPS)(Farnesyl diphosphate synthetase) [Includes Dimethylallyltranstransferase(EC 2.5.1.1);Geranyltranstransferase(EC 2.5.1.10)] [Source:UniProtKB/Swiss-Prot;Acc:P14324]	0.644052
PIGF	ENST00000306465	Phosphatidylinositol-glycan biosynthesis class F protein (PIG-F)(GPI11 homolog) [Source:UniProtKB/Swiss-Prot;Acc:Q07326]	0.644053
TMEM9	ENST00000367332	Transmembrane protein 9 Precursor (Dermal papilla-derived protein 4) [Source:UniProtKB/Swiss-Prot;Acc:Q9P0T7]	0.644356
C13orf7	ENST00000282003	RING finger protein 219 [Source:UniProtKB/Swiss-Prot;Acc:Q5W0B1]	0.644684
IFI16	ENST00000368131	Gamma-interferon-inducible protein Ifi-16 (Interferon-inducible myeloid differentiation transcriptional activator)(IFI 16) [Source:UniProtKB/Swiss-Prot;Acc:Q16666]	0.644788
WEE1	ENST00000299613	Wee1-like protein kinase (EC 2.7.10.2)(Wee1A kinase)(WEE1hu) [Source:UniProtKB/Swiss-Prot;Acc:P30291]	0.644802
EYA2	ENST00000396339	Eyes absent homolog 2 (EC 3.1.3.48) [Source:UniProtKB/Swiss-Prot;Acc:O00167]	0.644848
DDRGK1	ENST00000380213	DDRGK domain-containing protein 1 Precursor [Source:UniProtKB/Swiss-Prot;Acc:Q96HY6]	0.644956
RHBDF2	ENST00000313080	Rhomboid family member 2 (Rhomboid 5 homolog 2)(Rhomboid veinlet-like protein 5)(Rhomboid veinlet-like protein 6) [Source:UniProtKB/Swiss-Prot;Acc:Q6PJF5]	0.645257
HAS1	ENST00000222115	Hyaluronan synthase 1 (EC 2.4.1.212)(Hyaluronate synthase 1)(Hyaluronic acid synthase 1)(HA synthase 1)(HuHAS1) [Source:UniProtKB/Swiss-Prot;Acc:Q92839]	0.645682
NUDT19	ENST00000397061	Nucleoside diphosphate-linked moiety X motif 19, mitochondrial Precursor (Nudix motif 19)(EC 3.6.1.-) [Source:UniProtKB/Swiss-Prot;Acc:A8MXV4]	0.646067
C7orf43	ENST00000316937	Uncharacterized protein C7orf43 [Source:UniProtKB/Swiss-Prot;Acc:Q8WVR3]	0.646204
CGN	ENST00000271636	Cingulin [Source:UniProtKB/Swiss-Prot;Acc:Q9P2M7]	0.646243
EXT2	ENST00000343631	Exostosin-2 (EC 2.4.1.224)(EC 2.4.1.225)(Glucuronosyl-N-acetylglucosaminyl-proteoglycan/N-acetylglucosaminyl-proteoglycan 4-alpha-N-acetylglucosaminyltransferase)(Putative tumor suppressor protein EXT2)(Multiple exostoses protein 2) [Source:UniProtKB/Swiss-Prot;Acc:Q93063]	0.646256
CXCL10	ENST00000399485	C-X-C motif chemokine 10 Precursor (Small-inducible cytokine B10)(10 kDa interferon-gamma-induced protein)(Gamma-IP10)(IP-10) [Contains CXCL10(1-73)] [Source:UniProtKB/Swiss-Prot;Acc:P02778]	0.646591
UBR3	ENST00000272793	E3 ubiquitin-protein ligase UBR3 (EC 6.3.2.-)(N-recognin-3)(Ubiquitin-protein ligase E3-alpha-3)(Ubiquitin-protein ligase E3-alpha-III)(Zinc finger protein 650) [Source:UniProtKB/Swiss-Prot;Acc:Q6ZT12]	0.646924
CLDN12	ENST00000394605	Claudin-12 [Source:UniProtKB/Swiss-Prot;Acc:P56749]	0.647228
FAM46A	ENST00000369754	Protein FAM46A (HBV X-transactivated gene 11 protein) [Source:UniProtKB/Swiss-Prot;Acc:Q96IP4]	0.647522
C19orf63	ENST00000334976	UPF0510 protein C19orf63 Precursor (Hematopoietic signal peptide-containing membrane domain-containing protein 1) [Source:UniProtKB/Swiss-Prot;Acc:Q5UCC4]	0.647674
MT-CO2	ENST00000361739	Cytochrome c oxidase subunit 2 (Cytochrome c oxidase polypeptide II) [Source:UniProtKB/Swiss-Prot;Acc:P00403]	0.647883
TMX1	ENST00000267434	Thioredoxin domain-containing protein 1 Precursor (Transmembrane Trx-related protein)(Thioredoxin-related transmembrane protein) [Source:UniProtKB/Swiss-Prot;Acc:Q9H3N1]	0.647959
AP005119.2	ENST00000400215	NA	0.648131
SLC10A7	ENST00000335472	Sodium/bile acid cotransporter 7 (Na(+)/bile acid cotransporter 7)(Solute carrier family 10 member 7) [Source:UniProtKB/Swiss-Prot;Acc:Q0GE19]	0.648152
ODZ4	ENST00000278550	Teneurin-4 (Ten-4)(Tenascin-M4)(Ten-m4)(Protein Odd Oz/ten-m homolog 4) [Source:UniProtKB/Swiss-Prot;Acc:Q6N022]	0.648226
AREG	ENST00000264487	Amphiregulin Precursor (AR)(Colorectum cell-derived growth factor)(CRDGF) [Source:UniProtKB/Swiss-Prot;Acc:P15514]	0.648468
IGSF8	ENST00000314485	Immunoglobulin superfamily member 8 Precursor (CD81 partner 3)(Glu-Trp-Ile EWI motif-containing protein 2)(EWI-2)(Keratinocytes-associated transmembrane protein 4)(KCT-4)(LIR-D1)(CD316 antigen) [Source:UniProtKB/Swiss-Prot;Acc:Q969P0]	0.648846
SLC35E1	ENST00000248069	Solute carrier family 35 member E1 [Source:UniProtKB/Swiss-Prot;Acc:Q96K37]	0.648894
LRFN1	ENST00000248668	Leucine-rich repeat and fibronectin type III domain-containing protein 1 Precursor (Synaptic adhesion-like molecule 2) [Source:UniProtKB/Swiss-Prot;Acc:Q9P244]	0.649186
SFXN4	ENST00000392875	Sideroflexin-4 (Breast cancer resistance marker 1) [Source:UniProtKB/Swiss-Prot;Acc:Q6P4A7]	0.649343
NDUFS3	ENST00000263774	NADH dehydrogenase [ubiquinone] iron-sulfur protein 3, mitochondrial Precursor (EC 1.6.5.3)(EC 1.6.99.3)(NADH-ubiquinone oxidoreductase 30 kDa subunit)(Complex I-30kD)(CI-30kD) [Source:UniProtKB/Swiss-Prot;Acc:O75489]	0.649531
UBXN1	ENST00000294119	UBX domain-containing protein 1 (SAPK substrate protein 1)(UBA/UBX 33.3 kDa protein) [Source:UniProtKB/Swiss-Prot;Acc:Q04323]	0.650029
FBXW7	ENST00000263981	F-box/WD repeat-containing protein 7 (F-box and WD-40 domain-containing protein 7)(F-box protein FBX30)(hCdc4)(Archipelago homolog)(hAgo)(SEL-10) [Source:UniProtKB/Swiss-Prot;Acc:Q969H0]	0.650178
EXTL3	ENST00000220562	Exostosin-like 3 (EC 2.4.1.223)(Glucuronyl-galactosyl-proteoglycan 4-alpha-N-acetylglucosaminyltransferase)(Putative tumor suppressor protein EXTL3)(Multiple exostosis-like protein 3)(Hereditary multiple exostoses gene isolog)(EXT-related protein 1) [Source:UniProtKB/Swiss-Prot;Acc:O43909]	0.650515
LIPH	ENST00000296252	Lipase member H Precursor (EC 3.1.1.-)(Membrane-associated phosphatidic acid-selective phospholipase A1-alpha)(mPA-PLA1 alpha)(LPD lipase-related protein)(Phospholipase A1 member B) [Source:UniProtKB/Swiss-Prot;Acc:Q8WWY8]	0.650555
MXI1	ENST00000332674	MAX-interacting protein 1 (Protein MXI1) [Source:UniProtKB/Swiss-Prot;Acc:P50539]	0.650997
STON2	ENST00000267540	Stonin-2 (Stoned B) [Source:UniProtKB/Swiss-Prot;Acc:Q8WXE9]	0.651011
NUDT15	ENST00000258662	Probable 7,8-dihydro-8-oxoguanine triphosphatase NUDT15 (EC 3.1.6.-)(8-oxo-dGTPase NUDT15)(Nucleoside diphosphate-linked moiety X motif 15)(Nudix motif 15) [Source:UniProtKB/Swiss-Prot;Acc:Q9NV35]	0.651077
PIGG	ENST00000296306	GPI ethanolamine phosphate transferase 2 (EC 2.-.-.-)(Phosphatidylinositol-glycan biosynthesis class G protein)(PIG-G)(GPI7 homolog)(hGPI7) [Source:UniProtKB/Swiss-Prot;Acc:Q5H8A4]	0.651469
DOLK	ENST00000372586	Dolichol kinase (EC 2.7.1.108)(Transmembrane protein 15) [Source:UniProtKB/Swiss-Prot;Acc:Q9UPQ8]	0.651663
SFTPA1	ENST00000372327	Pulmonary surfactant-associated protein A1 Precursor (SP-A1)(SP-A)(PSP-A)(PSPA)(Alveolar proteinosis protein)(35 kDa pulmonary surfactant-associated protein) [Source:UniProtKB/Swiss-Prot;Acc:Q8IWL2]	0.651739
SCARB2	ENST00000264896	Lysosome membrane protein 2 (Lysosome membrane protein II)(LIMP II)(Scavenger receptor class B member 2)(85 kDa lysosomal membrane sialoglycoprotein)(LGP85)(CD36 antigen-like 2)(CD36 antigen) [Source:UniProtKB/Swiss-Prot;Acc:Q14108]	0.652413
TTC39B	ENST00000297615	Tetratricopeptide repeat protein 39B (TPR repeat protein 39B) [Source:UniProtKB/Swiss-Prot;Acc:Q5VTQ0]	0.652499
KCP	ENST00000257704	cysteine rich BMP regulator 2 isoform 2 [Source:RefSeq peptide;Acc:NP_955381]	0.652672
PGAP1	ENST00000354764	GPI inositol-deacylase (EC 3.1.-.-)(Post-GPI attachment to proteins factor 1)(hPGAP1) [Source:UniProtKB/Swiss-Prot;Acc:Q75T13]	0.652743
WFDC3	ENST00000337230	WAP four-disulfide core domain protein 3 Precursor (Putative protease inhibitor WAP14) [Source:UniProtKB/Swiss-Prot;Acc:Q8IUB2]	0.652909
TSHZ2	ENST00000371497	Teashirt homolog 2 (Zinc finger protein 218)(Ovarian cancer-related protein 10-2)(OVC10-2) [Source:UniProtKB/Swiss-Prot;Acc:Q9NRE2]	0.65294
CYP2R1	ENST00000334636	Vitamin D 25-hydroxylase (EC 1.14.13.15)(Cytochrome P450 2R1) [Source:UniProtKB/Swiss-Prot;Acc:Q6VVX0]	0.653517
STX19	ENST00000315099	Syntaxin-19 [Source:UniProtKB/Swiss-Prot;Acc:Q8N4C7]	0.653528
SSR4	ENST00000370085	Translocon-associated protein subunit delta Precursor (TRAP-delta)(Signal sequence receptor subunit delta)(SSR-delta) [Source:UniProtKB/Swiss-Prot;Acc:P51571]	0.653619
C8orf40	ENST00000319946	UPF0697 protein C8orf40 [Source:UniProtKB/Swiss-Prot;Acc:Q96E16]	0.65364
ARSF	ENST00000359361	Arylsulfatase F Precursor (ASF)(EC 3.1.6.-) [Source:UniProtKB/Swiss-Prot;Acc:P54793]	0.653707
CTSF	ENST00000310325	Cathepsin F Precursor (CATSF)(EC 3.4.22.41) [Source:UniProtKB/Swiss-Prot;Acc:Q9UBX1]	0.653779
UNC93B2	ENST00000285383	NA	0.653785
REL	ENST00000295025	C-Rel proto-oncogene protein (C-Rel protein) [Source:UniProtKB/Swiss-Prot;Acc:Q04864]	0.65417
POLR1B	ENST00000333990	DNA-directed RNA polymerase I subunit RPA2 (RNA polymerase I subunit 2)(EC 2.7.7.6)(DNA-directed RNA polymerase I 135 kDa polypeptide)(RPA135) [Source:UniProtKB/Swiss-Prot;Acc:Q9H9Y6]	0.65471
ITGB6	ENST00000283249	Integrin beta-6 Precursor [Source:UniProtKB/Swiss-Prot;Acc:P18564]	0.654909
LARP1	ENST00000377643	La-related protein 1 (La ribonucleoprotein domain family member 1) [Source:UniProtKB/Swiss-Prot;Acc:Q6PKG0]	0.655018
INTS5	ENST00000330574	Integrator complex subunit 5 (Int5) [Source:UniProtKB/Swiss-Prot;Acc:Q6P9B9]	0.655041
LTBP4	ENST00000204005	Latent-transforming growth factor beta-binding protein 4 Precursor (LTBP-4) [Source:UniProtKB/Swiss-Prot;Acc:Q8N2S1]	0.655182
FZD4	ENST00000309186	Frizzled-4 Precursor (Fz-4)(hFz4)(FzE4)(CD344 antigen) [Source:UniProtKB/Swiss-Prot;Acc:Q9ULV1]	0.655576
ATP6V0B	ENST00000236067	V-type proton ATPase 21 kDa proteolipid subunit (V-ATPase 21 kDa proteolipid subunit)(Vacuolar proton pump 21 kDa proteolipid subunit)(HATPL) [Source:UniProtKB/Swiss-Prot;Acc:Q99437]	0.656232
KRT24	ENST00000264651	Keratin, type I cytoskeletal 24 (Cytokeratin-24)(CK-24)(Keratin-24)(K24)(Type I keratin-24) [Source:UniProtKB/Swiss-Prot;Acc:Q2M2I5]	0.656334
PPARGC1B	ENST00000401623	Peroxisome proliferator-activated receptor gamma coactivator 1-beta (PPAR-gamma coactivator 1-beta)(PPARGC-1-beta)(PGC-1-beta)(PGC-1-related estrogen receptor alpha coactivator) [Source:UniProtKB/Swiss-Prot;Acc:Q86YN6]	0.656437
SDAD1	ENST00000395710	Protein SDA1 homolog (SDA1 domain-containing protein 1)(hSDA)(Nucleolar protein 130) [Source:UniProtKB/Swiss-Prot;Acc:Q9NVU7]	0.656734
ORC5L	ENST00000297431	Origin recognition complex subunit 5 [Source:UniProtKB/Swiss-Prot;Acc:O43913]	0.656738
HOOK1	ENST00000371208	Protein Hook homolog 1 (h-hook1)(hHK1) [Source:UniProtKB/Swiss-Prot;Acc:Q9UJC3]	0.657076
RP11-369J21.6	ENST00000372272	Transmembrane protein C10orf57 [Source:UniProtKB/Swiss-Prot;Acc:Q8TBM7]	0.657493
AL391137.11-2	ENST00000319426	cDNA FLJ39396 fis, clone PLACE6008640 [Source:UniProtKB/TrEMBL;Acc:Q8N8J2]	0.657678
EFNA1	ENST00000368407	Ephrin-A1 Precursor (EPH-related receptor tyrosine kinase ligand 1)(LERK-1)(Immediate early response protein B61)(Tumor necrosis factor, alpha-induced protein 4) [Source:UniProtKB/Swiss-Prot;Acc:P20827]	0.658217
TERF1	ENST00000276602	Telomeric repeat-binding factor 1 (TTAGGG repeat-binding factor 1)(NIMA-interacting protein 2)(Telomeric protein Pin2/TRF1) [Source:UniProtKB/Swiss-Prot;Acc:P54274]	0.658712
ZNF3	ENST00000299667	Zinc finger protein 3 (Zinc finger protein KOX25)(Zinc finger protein HF.12)(HZF3.1) [Source:UniProtKB/Swiss-Prot;Acc:P17036]	0.659404
DGCR2	ENST00000389262	Integral membrane protein DGCR2/IDD Precursor [Source:UniProtKB/Swiss-Prot;Acc:P98153]	0.659407
SNORND104	ENST00000362883	Small nucleolar RNA SNORD104 [Source:RFAM;Acc:RF00289]	0.659548
PSD	ENST00000020673	PH and SEC7 domain-containing protein 1 (Pleckstrin homology and SEC7 domain-containing protein 1)(Exchange factor for ARF6) [Source:UniProtKB/Swiss-Prot;Acc:A5PKW4]	0.659767
CASZ1	ENST00000344008	Zinc finger protein castor homolog 1 (Castor-related protein)(Zinc finger protein 693) [Source:UniProtKB/Swiss-Prot;Acc:Q86V15]	0.659796
COPEB	ENST00000322510	Krueppel-like factor 6 (Core promoter element-binding protein)(B-cell-derived protein 1)(Proto-oncogene BCD1)(Transcription factor Zf9)(GC-rich sites-binding factor GBF) [Source:UniProtKB/Swiss-Prot;Acc:Q99612]	0.660374
MKNK2	ENST00000250896	MAP kinase-interacting serine/threonine-protein kinase 2 (EC 2.7.11.1)(MAP kinase signal-integrating kinase 2)(Mnk2) [Source:UniProtKB/Swiss-Prot;Acc:Q9HBH9]	0.660575
KRT74	ENST00000305620	Keratin, type II cytoskeletal 74 (Cytokeratin-74)(CK-74)(Keratin-74)(K74)(Type II keratin-37)(Type II inner root sheath-specific keratin-K6irs4)(Keratin-5c) [Source:UniProtKB/Swiss-Prot;Acc:Q7RTS7]	0.661135
LASS3	ENST00000394113	LAG1 longevity assurance homolog 3 [Source:UniProtKB/Swiss-Prot;Acc:Q8IU89]	0.661416
SORD	ENST00000267814	Sorbitol dehydrogenase (EC 1.1.1.14)(L-iditol 2-dehydrogenase) [Source:UniProtKB/Swiss-Prot;Acc:Q00796]	0.661851
SSH3	ENST00000308127	Protein phosphatase Slingshot homolog 3 (EC 3.1.3.48)(EC 3.1.3.16)(SSH-3L)(hSSH-3L) [Source:UniProtKB/Swiss-Prot;Acc:Q8TE77]	0.66196
PDE7A	ENST00000379419	High affinity cAMP-specific 3',5'-cyclic phosphodiesterase 7A (EC 3.1.4.17)(HCP1)(TM22) [Source:UniProtKB/Swiss-Prot;Acc:Q13946]	0.66197
KIR2DL5A	ENST00000400846	Killer cell immunoglobulin-like receptor 2DL5A Precursor (CD158f1 antigen) [Source:UniProtKB/Swiss-Prot;Acc:Q8N109]	0.662402
WNT10B	ENST00000359937	Protein Wnt-10b Precursor (Wnt-12) [Source:UniProtKB/Swiss-Prot;Acc:O00744]	0.66279
SSBP2	ENST00000380182	Single-stranded DNA-binding protein 2 (Sequence-specific single-stranded-DNA-binding protein 2) [Source:UniProtKB/Swiss-Prot;Acc:P81877]	0.663095
IL17C	ENST00000244241	Interleukin-17C Precursor (IL-17C)(Cytokine CX2) [Source:UniProtKB/Swiss-Prot;Acc:Q9P0M4]	0.663601
MEIS1	ENST00000272369	Homeobox protein Meis1 [Source:UniProtKB/Swiss-Prot;Acc:O00470]	0.663773
SCAMP1	ENST00000320280	Secretory carrier-associated membrane protein 1 (Secretory carrier membrane protein 1) [Source:UniProtKB/Swiss-Prot;Acc:O15126]	0.663794
PPAP2A	ENST00000396876	Lipid phosphate phosphohydrolase 1 (EC 3.1.3.4)(Phosphatidic acid phosphatase 2a)(PAP2-alpha)(PAP-2a)(PAP2a)(Phosphatidate phosphohydrolase type 2a) [Source:UniProtKB/Swiss-Prot;Acc:O14494]	0.664143
XRCC1	ENST00000262887	DNA repair protein XRCC1 (X-ray repair cross-complementing protein 1) [Source:UniProtKB/Swiss-Prot;Acc:P18887]	0.664814
AGAP3	ENST00000397238	Arf-GAP, GTPase, ANK repeat and PH domain-containing protein 3 (AGAP-3)(Centaurin-gamma-3)(MR1-interacting protein)(MRIP-1)(CRAM-associated GTPase)(CRAG) [Source:UniProtKB/Swiss-Prot;Acc:Q96P47]	0.665174
HIPK3	ENST00000303296	Homeodomain-interacting protein kinase 3 (EC 2.7.11.1)(Homolog of protein kinase YAK1)(Fas-interacting serine/threonine-protein kinase)(FIST)(Androgen receptor-interacting nuclear protein kinase)(ANPK) [Source:UniProtKB/Swiss-Prot;Acc:Q9H422]	0.665267
IFITM3	ENST00000399808	Interferon-induced transmembrane protein 3 (Interferon-inducible protein 1-8U) [Source:UniProtKB/Swiss-Prot;Acc:Q01628]	0.66534
RDH11	ENST00000381346	Retinol dehydrogenase 11 (EC 1.1.1.-)(Retinal reductase 1)(RalR1)(Prostate short-chain dehydrogenase/reductase 1)(Androgen-regulated short-chain dehydrogenase/reductase 1)(HCV core-binding protein HCBP12) [Source:UniProtKB/Swiss-Prot;Acc:Q8TC12]	0.665357
PIK3R3	ENST00000372006	Phosphatidylinositol 3-kinase regulatory subunit gamma (PI3-kinase p85 subunit gamma)(PtdIns-3-kinase p85-gamma)(p55PIK) [Source:UniProtKB/Swiss-Prot;Acc:Q92569]	0.665358
ABCA1	ENST00000374736	ATP-binding cassette sub-family A member 1 (ATP-binding cassette transporter 1)(ATP-binding cassette 1)(ABC-1)(Cholesterol efflux regulatory protein) [Source:UniProtKB/Swiss-Prot;Acc:O95477]	0.665521
MANBA	ENST00000226578	Beta-mannosidase Precursor (EC 3.2.1.25)(Lysosomal beta A mannosidase)(Mannanase)(Mannase) [Source:UniProtKB/Swiss-Prot;Acc:O00462]	0.665904
PTPLB	ENST00000383657	Protein-tyrosine phosphatase-like member B [Source:UniProtKB/Swiss-Prot;Acc:Q6Y1H2]	0.665907
SERPINI1	ENST00000295777	Neuroserpin Precursor (Serpin I1)(Protease inhibitor 12) [Source:UniProtKB/Swiss-Prot;Acc:Q99574]	0.666345
INADL	ENST00000371158	InaD-like protein (Inadl protein)(hINADL)(Pals1-associated tight junction protein)(Protein associated to tight junctions) [Source:UniProtKB/Swiss-Prot;Acc:Q8NI35]	0.666842
MOSC1	ENST00000366910	MOSC domain-containing protein 1, mitochondrial Precursor (EC 1.-.-.-) [Source:UniProtKB/Swiss-Prot;Acc:Q5VT66]	0.666927
IL4R	ENST00000170630	Interleukin-4 receptor alpha chain Precursor (IL-4R-alpha)(CD124 antigen) [Contains Soluble interleukin-4 receptor alpha chain(sIL4Ralpha/prot)(IL-4-binding protein)(IL4-BP)] [Source:UniProtKB/Swiss-Prot;Acc:P24394]	0.666987
SLAMF7	ENST00000368043	SLAM family member 7 Precursor (CD2-like receptor-activating cytotoxic cells)(CRACC)(Protein 19A)(CD2 subset 1)(Novel Ly9)(Membrane protein FOAP-12)(CD319 antigen) [Source:UniProtKB/Swiss-Prot;Acc:Q9NQ25]	0.667015
C20orf11	ENST00000266069	Protein C20orf11 (Two hybrid-associated protein 1 with RanBPM)(Twa1) [Source:UniProtKB/Swiss-Prot;Acc:Q9NWU2]	0.667975
GALNT14	ENST00000356174	Polypeptide N-acetylgalactosaminyltransferase 14 (EC 2.4.1.41)(Polypeptide GalNAc transferase 14)(pp-GaNTase 14)(GalNAc-T14)(Protein-UDP acetylgalactosaminyltransferase 14)(UDP-GalNAc:polypeptide N-acetylgalactosaminyltransferase 14) [Source:UniProtKB/Swiss-Prot;Acc:Q96FL9]	0.668092
C7orf29	ENST00000343855	Uncharacterized protein C7orf29 [Source:UniProtKB/Swiss-Prot;Acc:Q96FA7]	0.668151
PTK7	ENST00000349241	Tyrosine-protein kinase-like 7 Precursor (Colon carcinoma kinase 4)(CCK-4) [Source:UniProtKB/Swiss-Prot;Acc:Q13308]	0.668184
PPP2R3A	ENST00000264977	Serine/threonine-protein phosphatase 2A regulatory subunit B'' subunit alpha (Serine/threonine-protein phosphatase 2A 72/130 kDa regulatory subunit B)(PP2A, subunit B, B''-PR72/PR130)(PP2A, subunit B, B72/B130 isoforms)(PP2A, subunit B, PR72/PR130 isoforms)(PP2A, subunit B, R3 isoform) [Source:UniProtKB/Swiss-Prot;Acc:Q06190]	0.668454
FAM160A1	ENST00000340515	family with sequence similarity 160, member A1 (FAM160A1), mRNA [Source:RefSeq DNA;Acc:NM_001109977]	0.668473
EXOC6B	ENST00000272427	Exocyst complex component 6B (Exocyst complex component Sec15B)(SEC15-like protein 2) [Source:UniProtKB/Swiss-Prot;Acc:Q9Y2D4]	0.668551
ITM2B	ENST00000378565	Integral membrane protein 2B (Transmembrane protein BRI) [Contains ABri/ADan amyloid peptide] [Source:UniProtKB/Swiss-Prot;Acc:Q9Y287]	0.668686
RPS25P8	ENST00000236900	40S ribosomal protein S25 [Source:UniProtKB/Swiss-Prot;Acc:P62851]	0.668918
PLA2G3	ENST00000215885	Group 3 secretory phospholipase A2 Precursor (EC 3.1.1.4)(Group III secretory phospholipase A2)(GIII sPLA2)(Phosphatidylcholine 2-acylhydrolase GIII)(sPLA2-III) [Source:UniProtKB/Swiss-Prot;Acc:Q9NZ20]	0.669229
RASSF6	ENST00000395777	Ras association domain-containing protein 6 [Source:UniProtKB/Swiss-Prot;Acc:Q6ZTQ3]	0.66928
ARHGEF4	ENST00000326016	Rho guanine nucleotide exchange factor 4 (APC-stimulated guanine nucleotide exchange factor)(Asef) [Source:UniProtKB/Swiss-Prot;Acc:Q9NR80]	0.669565
FGL1	ENST00000381840	Fibrinogen-like protein 1 Precursor (Hepatocyte-derived fibrinogen-related protein 1)(HFREP-1)(Hepassocin)(Liver fibrinogen-related protein 1)(LFIRE-1)(HP-041) [Source:UniProtKB/Swiss-Prot;Acc:Q08830]	0.670251
BTN3A2	ENST00000356386	Butyrophilin subfamily 3 member A2 Precursor [Source:UniProtKB/Swiss-Prot;Acc:P78410]	0.670316
ABHD12	ENST00000376517	Abhydrolase domain-containing protein 12 [Source:UniProtKB/Swiss-Prot;Acc:Q8N2K0]	0.670352
CDSN	ENST00000376288	corneodesmosin precursor [Source:RefSeq peptide;Acc:NP_001255]	0.670551
SDC1	ENST00000381150	Syndecan-1 Precursor (SYND1)(CD138 antigen) [Source:UniProtKB/Swiss-Prot;Acc:P18827]	0.670794
HIBCH	ENST00000359678	3-hydroxyisobutyryl-CoA hydrolase, mitochondrial Precursor (EC 3.1.2.4)(3-hydroxyisobutyryl-coenzyme A hydrolase)(HIB-CoA hydrolase)(HIBYL-CoA-H) [Source:UniProtKB/Swiss-Prot;Acc:Q6NVY1]	0.671051
TRPM4	ENST00000252826	Transient receptor potential cation channel subfamily M member 4 (Long transient receptor potential channel 4)(LTrpC4)(hTRPM4)(Melastatin-4)(Calcium-activated non-selective cation channel 1) [Source:UniProtKB/Swiss-Prot;Acc:Q8TD43]	0.671224
C7orf59	ENST00000341942	UPF0539 protein C7orf59 [Source:UniProtKB/Swiss-Prot;Acc:Q0VGL1]	0.671271
RYR2	ENST00000366574	Ryanodine receptor 2 (RYR-2)(RyR2)(hRYR-2)(Cardiac muscle-type ryanodine receptor)(Cardiac muscle ryanodine receptor-calcium release channel) [Source:UniProtKB/Swiss-Prot;Acc:Q92736]	0.671768
MTSS1	ENST00000395508	Metastasis suppressor protein 1 (Missing in metastasis protein)(Metastasis suppressor YGL-1) [Source:UniProtKB/Swiss-Prot;Acc:O43312]	0.672352
TMED2	ENST00000262225	Transmembrane emp24 domain-containing protein 2 Precursor (Membrane protein p24A) [Source:UniProtKB/Swiss-Prot;Acc:Q15363]	0.672761
AC006008.2	ENST00000252071	Actin-related protein 11 Precursor [Source:UniProtKB/Swiss-Prot;Acc:Q9C0K3]	0.67304
GUCY1A3	ENST00000357469	Guanylate cyclase soluble subunit alpha-3 (GCS-alpha-3)(EC 4.6.1.2)(Soluble guanylate cyclase large subunit)(GCS-alpha-1) [Source:UniProtKB/Swiss-Prot;Acc:Q02108]	0.673143
OXR1	ENST00000336821	Oxidation resistance protein 1 [Source:UniProtKB/Swiss-Prot;Acc:Q8N573]	0.673556
CAPN11	ENST00000259755	Calpain-11 (EC 3.4.22.-)(Calcium-activated neutral proteinase 11)(CANP 11) [Source:UniProtKB/Swiss-Prot;Acc:Q9UMQ6]	0.673791
CASK	ENST00000318588	Peripheral plasma membrane protein CASK (hCASK)(EC 2.7.11.1)(Calcium/calmodulin-dependent serine protein kinase)(Lin-2 homolog) [Source:UniProtKB/Swiss-Prot;Acc:O14936]	0.673856
MIF4GD	ENST00000325102	MIF4G domain containing [Source:RefSeq peptide;Acc:NP_065730]	0.674159
CPLX1	ENST00000304062	complexin 1 (CPLX1), mRNA [Source:RefSeq DNA;Acc:NM_006651]	0.674518
UBE2V1	ENST00000371656	Ubiquitin-conjugating enzyme E2 variant 1 (UEV-1)(CROC-1)(TRAF6-regulated IKK activator 1 beta Uev1A) [Source:UniProtKB/Swiss-Prot;Acc:Q13404]	0.674644
TGFB3	ENST00000238682	Transforming growth factor beta-3 Precursor (TGF-beta-3) [Source:UniProtKB/Swiss-Prot;Acc:P10600]	0.674843
SKAP2	ENST00000345317	Src kinase-associated phosphoprotein 2 (Src family-associated phosphoprotein 2)(Src kinase-associated phosphoprotein 55-related protein)(SKAP55 homolog)(SKAP-55HOM)(SKAP-HOM)(Src-associated adapter protein with PH and SH3 domains)(Pyk2/RAFTK-associated protein)(Retinoic acid-induced protein 70) [Source:UniProtKB/Swiss-Prot;Acc:O75563]	0.67499
NOX5	ENST00000388866	NADPH oxidase 5 (EC 1.6.3.-) [Source:UniProtKB/Swiss-Prot;Acc:Q96PH1]	0.675076
CIDEB	ENST00000258807	Cell death activator CIDE-B (Cell death-inducing DFFA-like effector B) [Source:UniProtKB/Swiss-Prot;Acc:Q9UHD4]	0.675391
PTGS1	ENST00000362012	Prostaglandin G/H synthase 1 Precursor (EC 1.14.99.1)(Cyclooxygenase-1)(COX-1)(Prostaglandin-endoperoxide synthase 1)(Prostaglandin H2 synthase 1)(PGH synthase 1)(PGHS-1)(PHS 1) [Source:UniProtKB/Swiss-Prot;Acc:P23219]	0.675848
CPNE7	ENST00000319518	Copine-7 (Copine VII) [Source:UniProtKB/Swiss-Prot;Acc:Q9UBL6]	0.676118
GPHN	ENST00000315266	Gephyrin [Source:UniProtKB/Swiss-Prot;Acc:Q9NQX3]	0.676197
CASP10	ENST00000286186	Caspase-10 Precursor (CASP-10)(EC 3.4.22.63)(ICE-like apoptotic protease 4)(Apoptotic protease Mch-4)(FAS-associated death domain protein interleukin-1B-converting enzyme 2)(FLICE2) [Contains Caspase-10 subunit p23/17;Caspase-10 subunit p12] [Source:UniProtKB/Swiss-Prot;Acc:Q92851]	0.676255
ZNF284	ENST00000328297	Zinc finger protein 284 [Source:UniProtKB/Swiss-Prot;Acc:Q2VY69]	0.676561
STXBP5	ENST00000367481	Syntaxin-binding protein 5 (Tomosyn-1)(Lethal(2) giant larvae protein homolog 3) [Source:UniProtKB/Swiss-Prot;Acc:Q5T5C0]	0.676613
C15orf24	ENST00000256545	UPF0480 protein C15orf24 Precursor [Source:UniProtKB/Swiss-Prot;Acc:Q9NPA0]	0.676656
CSNK1A1	ENST00000261798	Casein kinase I isoform alpha (CKI-alpha)(EC 2.7.11.1)(CK1) [Source:UniProtKB/Swiss-Prot;Acc:P48729]	0.6767
GDF15	ENST00000252809	Growth/differentiation factor 15 Precursor (GDF-15)(Placental bone morphogenetic protein)(Placental TGF-beta)(Macrophage inhibitory cytokine 1)(MIC-1)(Prostate differentiation factor)(NSAID-activated gene 1 protein)(NAG-1)(NSAID-regulated gene 1 protein)(NRG-1) [Source:UniProtKB/Swiss-Prot;Acc:Q99988]	0.676914
RGS16	ENST00000367558	Regulator of G-protein signaling 16 (RGS16)(Retinally abundant regulator of G-protein signaling)(RGS-R)(A28-RGS14P) [Source:UniProtKB/Swiss-Prot;Acc:O15492]	0.676975
RHBDD3	ENST00000406335	Rhomboid domain-containing protein 3 [Source:UniProtKB/Swiss-Prot;Acc:Q9Y3P4]	0.676999
MGST1	ENST00000396207	Microsomal glutathione S-transferase 1 (Microsomal GST-1)(EC 2.5.1.18)(Microsomal GST-I) [Source:UniProtKB/Swiss-Prot;Acc:P10620]	0.677099
GRM5	ENST00000305432	Metabotropic glutamate receptor 5 Precursor (mGluR5) [Source:UniProtKB/Swiss-Prot;Acc:P41594]	0.677841
RPL23	ENST00000378096	60S ribosomal protein L23 (Ribosomal protein L17) [Source:UniProtKB/Swiss-Prot;Acc:P62829]	0.677973
AP000751.4-1	ENST00000310343	Rho/Cdc42/Rac GTPase-activating protein RICS (p200RhoGAP)(p250GAP)(RhoGAP involved in the beta-catenin-N-cadherin and NMDA receptor signaling)(Brain-specific Rho GTPase-activating protein)(GAB-associated Cdc42/Rac GTPase-activating protein)(GC-GAP)(GTPase regulator interacting with TrkA) [Source:UniProtKB/Swiss-Prot;Acc:A7KAX9]	0.678019
NDRG4	ENST00000219312	Protein NDRG4 (Brain development-related molecule 1)(Vascular smooth muscle cell-associated protein 8)(SMAP-8) [Source:UniProtKB/Swiss-Prot;Acc:Q9ULP0]	0.678209
DICER1	ENST00000393063	Endoribonuclease Dicer (EC 3.1.26.-)(Helicase with RNase motif)(Helicase MOI) [Source:UniProtKB/Swiss-Prot;Acc:Q9UPY3]	0.678234
DOPEY1	ENST00000369739	Protein dopey-1 [Source:UniProtKB/Swiss-Prot;Acc:Q5JWR5]	0.678276
VCPIP1	ENST00000310421	Deubiquitinating protein VCIP135 (EC 3.4.22.-)(Valosin-containing protein p97/p47 complex-interacting protein p135)(Valosin-containing protein p97/p47 complex-interacting protein 1) [Source:UniProtKB/Swiss-Prot;Acc:Q96JH7]	0.678478
2010-03-09	ENST00000266643	E3 ubiquitin-protein ligase MARCH9 (EC 6.3.2.-)(Membrane-associated RING finger protein 9)(Membrane-associated RING-CH protein IX)(MARCH-IX)(RING finger protein 179) [Source:UniProtKB/Swiss-Prot;Acc:Q86YJ5]	0.678492
LRRC25	ENST00000392406	Leucine-rich repeat-containing protein 25 Precursor (Monocyte and plasmacytoid-activated protein) [Source:UniProtKB/Swiss-Prot;Acc:Q8N386]	0.679315
SAA3P	ENST00000278207	Putative serum amyloid A-3 protein [Source:UniProtKB/Swiss-Prot;Acc:P22614]	0.679353
TNFSF9	ENST00000245817	Tumor necrosis factor ligand superfamily member 9 (4-1BB ligand)(4-1BBL) [Source:UniProtKB/Swiss-Prot;Acc:P41273]	0.679531
FGB	ENST00000302068	Fibrinogen beta chain Precursor [Contains Fibrinopeptide B] [Source:UniProtKB/Swiss-Prot;Acc:P02675]	0.679707
EVPLL	ENST00000399134	envoplakin-like [Source:RefSeq peptide;Acc:NP_001138599]	0.679762
TSPAN10	ENST00000328585	Tetraspanin-10 (Tspan-10)(Oculospanin) [Source:UniProtKB/Swiss-Prot;Acc:Q9H1Z9]	0.679857
ALG9	ENST00000398006	Alpha-1,2-mannosyltransferase ALG9 (EC 2.4.1.-)(Asparagine-linked glycosylation protein 9 homolog)(Disrupted in bipolar disorder protein 1) [Source:UniProtKB/Swiss-Prot;Acc:Q9H6U8]	0.680313
SLC16A14	ENST00000295190	Monocarboxylate transporter 14 (MCT 14)(Solute carrier family 16 member 14) [Source:UniProtKB/Swiss-Prot;Acc:Q7RTX9]	0.680452
TACR1	ENST00000305249	Substance-P receptor (SPR)(NK-1 receptor)(NK-1R)(Tachykinin receptor 1) [Source:UniProtKB/Swiss-Prot;Acc:P25103]	0.680757
MRRF	ENST00000373730	Ribosome-recycling factor, mitochondrial Precursor (RRF)(Ribosome-releasing factor, mitochondrial) [Source:UniProtKB/Swiss-Prot;Acc:Q96E11]	0.681108
C20orf151	ENST00000252998	Uncharacterized protein C20orf151 [Source:UniProtKB/Swiss-Prot;Acc:Q8NC74]	0.681425
LMAN2	ENST00000303127	Vesicular integral-membrane protein VIP36 Precursor (Lectin mannose-binding 2)(Glycoprotein GP36b) [Source:UniProtKB/Swiss-Prot;Acc:Q12907]	0.68164
PRKCH	ENST00000332981	Protein kinase C eta type (EC 2.7.11.13)(nPKC-eta)(PKC-L) [Source:UniProtKB/Swiss-Prot;Acc:P24723]	0.681844
PTPRA	ENST00000356147	Receptor-type tyrosine-protein phosphatase alpha Precursor (Protein-tyrosine phosphatase alpha)(R-PTP-alpha)(EC 3.1.3.48) [Source:UniProtKB/Swiss-Prot;Acc:P18433]	0.682014
GJB5	ENST00000338513	Gap junction beta-5 protein (Connexin-31.1)(Cx31.1) [Source:UniProtKB/Swiss-Prot;Acc:O95377]	0.682423
SLC25A23	ENST00000264088	Calcium-binding mitochondrial carrier protein SCaMC-3 (Small calcium-binding mitochondrial carrier protein 3)(Mitochondrial ATP-Mg/Pi carrier protein 2)(Mitochondrial Ca(2+)-dependent solute carrier protein 2)(Solute carrier family 25 member 23) [Source:UniProtKB/Swiss-Prot;Acc:Q9BV35]	0.682646
C19orf52	ENST00000270502	Uncharacterized protein C19orf52 [Source:UniProtKB/Swiss-Prot;Acc:Q9BSF4]	0.682693
CD47	ENST00000398258	Leukocyte surface antigen CD47 Precursor (Integrin-associated protein)(IAP)(Antigenic surface determinant protein OA3)(Protein MER6)(CD47 antigen) [Source:UniProtKB/Swiss-Prot;Acc:Q08722]	0.682728
IFITM1	ENST00000408968	Interferon-induced transmembrane protein 1 (Interferon-inducible protein 9-27)(Interferon-induced protein 17)(Leu-13 antigen)(CD225 antigen) [Source:UniProtKB/Swiss-Prot;Acc:P13164]	0.683007
ATG9A	ENST00000396761	Autophagy-related protein 9A (APG9-like 1) [Source:UniProtKB/Swiss-Prot;Acc:Q7Z3C6]	0.683527
CLPTM1L	ENST00000320927	Cleft lip and palate transmembrane protein 1-like protein (CLPTM1-like protein)(Cisplatin resistance-related protein 9)(CRR9p) [Source:UniProtKB/Swiss-Prot;Acc:Q96KA5]	0.683965
AL359079.15	ENST00000372072	cDNA FLJ20173 fis, clone COL09814 [Source:UniProtKB/TrEMBL;Acc:Q9NXL7]	0.684001
ANKRD35	ENST00000355594	Ankyrin repeat domain-containing protein 35 [Source:UniProtKB/Swiss-Prot;Acc:Q8N283]	0.684034
PIGB	ENST00000164305	GPI mannosyltransferase 3 (EC 2.4.1.-)(GPI mannosyltransferase III)(GPI-MT-III)(Phosphatidylinositol-glycan biosynthesis class B protein)(PIG-B) [Source:UniProtKB/Swiss-Prot;Acc:Q92521]	0.684247
DENND2D	ENST00000369752	DENN domain-containing protein 2D [Source:UniProtKB/Swiss-Prot;Acc:Q9H6A0]	0.684303
AC011298.2	ENST00000407635	Putative uncharacterized protein ENSP00000386092 [Source:UniProtKB/TrEMBL;Acc:B5MCK9]	0.684685
SSH3BP	ENST00000376137	Abl interactor 1 (Abelson interactor 1)(Abi-1)(Spectrin SH3 domain-binding protein 1)(Eps8 SH3 domain-binding protein)(Eps8-binding protein)(e3B1)(Nap1-binding protein)(Nap1BP)(Abl-binding protein 4)(AblBP4) [Source:UniProtKB/Swiss-Prot;Acc:Q8IZP0]	0.684718
STYK1	ENST00000075503	Tyrosine protein-kinase STYK1 (EC 2.7.10.2)(Serine/threonine/tyrosine kinase 1)(Novel oncogene with kinase domain)(Protein PK-unique) [Source:UniProtKB/Swiss-Prot;Acc:Q6J9G0]	0.684729
GK	ENST00000378948	Glycerol kinase (EC 2.7.1.30)(ATP:glycerol 3-phosphotransferase)(Glycerokinase)(GK) [Source:UniProtKB/Swiss-Prot;Acc:P32189]	0.684825
ELA1	ENST00000293636	Elastase-1 Precursor (EC 3.4.21.36) [Source:UniProtKB/Swiss-Prot;Acc:Q9UNI1]	0.684871
BMPR1A	ENST00000224764	Bone morphogenetic protein receptor type-1A Precursor (EC 2.7.11.30)(Serine/threonine-protein kinase receptor R5)(SKR5)(Activin receptor-like kinase 3)(ALK-3)(CD292 antigen) [Source:UniProtKB/Swiss-Prot;Acc:P36894]	0.685374
B4GALT5	ENST00000371711	Beta-1,4-galactosyltransferase 5 (Beta-1,4-GalTase 5)(Beta4Gal-T5)(b4Gal-T5)(EC 2.4.1.-)(UDP-galactose:beta-N-acetylglucosamine beta-1,4-galactosyltransferase 5)(UDP-Gal:beta-GlcNAc beta-1,4-galactosyltransferase 5)(Beta-1,4-GalT II) [Source:UniProtKB/Swiss-Prot;Acc:O43286]	0.685763
COX4I1	ENST00000253452	Cytochrome c oxidase subunit 4 isoform 1, mitochondrial Precursor (Cytochrome c oxidase subunit IV isoform 1)(COX IV-1)(Cytochrome c oxidase polypeptide IV) [Source:UniProtKB/Swiss-Prot;Acc:P13073]	0.686158
PGRMC1	ENST00000217971	Membrane-associated progesterone receptor component 1 (mPR) [Source:UniProtKB/Swiss-Prot;Acc:O00264]	0.686476
BSCL2	ENST00000403734	Seipin (Bernardinelli-Seip congenital lipodystrophy type 2 protein) [Source:UniProtKB/Swiss-Prot;Acc:Q96G97]	0.686642
ATP6V1F	ENST00000249289	V-type proton ATPase subunit F (V-ATPase subunit F)(Vacuolar proton pump subunit F)(V-ATPase 14 kDa subunit) [Source:UniProtKB/Swiss-Prot;Acc:Q16864]	0.687087
C19orf2	ENST00000312051	Unconventional prefoldin RPB5 interactor (RNA polymerase II subunit 5-mediating protein)(RPB5-mediating protein)(Protein NNX3) [Source:UniProtKB/Swiss-Prot;Acc:O94763]	0.68737
ZNF383	ENST00000352998	Zinc finger protein 383 [Source:UniProtKB/Swiss-Prot;Acc:Q8NA42]	0.687415
ERP29	ENST00000261735	Endoplasmic reticulum protein ERp29 Precursor (ERp31)(ERp28) [Source:UniProtKB/Swiss-Prot;Acc:P30040]	0.687507
TMEM86A	ENST00000280734	Transmembrane protein 86A [Source:UniProtKB/Swiss-Prot;Acc:Q8N2M4]	0.687536
PXMP4	ENST00000344022	Peroxisomal membrane protein 4 (24 kDa peroxisomal intrinsic membrane protein) [Source:UniProtKB/Swiss-Prot;Acc:Q9Y6I8]	0.687553
C9orf64	ENST00000314700	UPF0553 protein C9orf64 [Source:UniProtKB/Swiss-Prot;Acc:Q5T6V5]	0.687644
SDHC	ENST00000342751	Succinate dehydrogenase cytochrome b560 subunit, mitochondrial Precursor (Succinate dehydrogenase complex subunit C)(Integral membrane protein CII-3)(QPs-1)(QPs1)(Succinate-ubiquinone oxidoreductase cytochrome B large subunit)(CYBL) [Source:UniProtKB/Swiss-Prot;Acc:Q99643]	0.687691
MYCBP2	ENST00000407578	Probable E3 ubiquitin-protein ligase MYCBP2 (EC 6.3.2.-)(Myc-binding protein 2)(Protein associated with Myc)(Pam/highwire/rpm-1 protein) [Source:UniProtKB/Swiss-Prot;Acc:O75592]	0.687755
MAP7	ENST00000354570	Ensconsin (Microtubule-associated protein 7)(MAP-7)(Epithelial microtubule-associated protein of 115 kDa)(E-MAP-115) [Source:UniProtKB/Swiss-Prot;Acc:Q14244]	0.687821
ZNF600	ENST00000338230	Zinc finger protein 600 [Source:UniProtKB/Swiss-Prot;Acc:Q6ZNG1]	0.687863
MTA2	ENST00000278823	Metastasis-associated protein MTA2 (Metastasis-associated 1-like 1)(MTA1-L1 protein)(p53 target protein in deacetylase complex) [Source:UniProtKB/Swiss-Prot;Acc:O94776]	0.688007
SEMA3F	ENST00000002829	Semaphorin-3F Precursor (Semaphorin IV)(Sema IV)(Sema III/F) [Source:UniProtKB/Swiss-Prot;Acc:Q13275]	0.688069
C2orf24	ENST00000360507	Uncharacterized protein C2orf24 [Source:UniProtKB/Swiss-Prot;Acc:Q9BV87]	0.688109
AGXT2	ENST00000231420	Alanine--glyoxylate aminotransferase 2, mitochondrial Precursor (AGT 2)(EC 2.6.1.44)((R)-3-amino-2-methylpropionate--pyruvate transaminase)(EC 2.6.1.40)(Beta-alanine-pyruvate aminotransferase)(Beta-ALAAT II)(D-AIBAT) [Source:UniProtKB/Swiss-Prot;Acc:Q9BYV1]	0.688166
RNF43	ENST00000407977	RING finger protein 43 Precursor [Source:UniProtKB/Swiss-Prot;Acc:Q68DV7]	0.688227
SLC35B4	ENST00000378509	UDP-xylose and UDP-N-acetylglucosamine transporter (Solute carrier family 35 member B4)(YEA4 homolog) [Source:UniProtKB/Swiss-Prot;Acc:Q969S0]	0.688538
TREM1	ENST00000334475	Triggering receptor expressed on myeloid cells 1 Precursor (Triggering receptor expressed on monocytes 1)(TREM-1) [Source:UniProtKB/Swiss-Prot;Acc:Q9NP99]	0.688726
SEC23B	ENST00000377481	Protein transport protein Sec23B (SEC23-related protein B) [Source:UniProtKB/Swiss-Prot;Acc:Q15437]	0.68895
RPA4	ENST00000373040	Replication protein A 30 kDa subunit (RP-A p30)(Replication factor A protein 4)(RF-A protein 4) [Source:UniProtKB/Swiss-Prot;Acc:Q13156]	0.688953
TMEM50A	ENST00000374358	Transmembrane protein 50A (Small membrane protein 1) [Source:UniProtKB/Swiss-Prot;Acc:O95807]	0.689061
AMACR	ENST00000382085	Complement C1q tumor necrosis factor-related protein 3 Precursor (Secretory protein CORS26) [Source:UniProtKB/Swiss-Prot;Acc:Q9BXJ4]	0.68909
COX6A1	ENST00000229379	Cytochrome c oxidase polypeptide 6A1, mitochondrial Precursor (Cytochrome c oxidase polypeptide VIa-liver) [Source:UniProtKB/Swiss-Prot;Acc:P12074]	0.6891
E2F8	ENST00000250024	Transcription factor E2F8 (E2F-8) [Source:UniProtKB/Swiss-Prot;Acc:A0AVK6]	0.6891
AGR2	ENST00000223274	Anterior gradient protein 2 homolog Precursor (hAG-2)(AG-2)(Secreted cement gland protein XAG-2 homolog)(HPC8) [Source:UniProtKB/Swiss-Prot;Acc:O95994]	0.689225
ANXA1	ENST00000376912	Annexin A1 (Annexin-1)(Annexin I)(Lipocortin I)(Calpactin II)(Chromobindin-9)(p35)(Phospholipase A2 inhibitory protein) [Source:UniProtKB/Swiss-Prot;Acc:P04083]	0.68937
GOLM1	ENST00000376023	Golgi membrane protein 1 (Golgi phosphoprotein 2)(Golgi membrane protein GP73) [Source:UniProtKB/Swiss-Prot;Acc:Q8NBJ4]	0.689625
LRPPRC	ENST00000260665	Leucine-rich PPR motif-containing protein, mitochondrial Precursor (130 kDa leucine-rich protein)(LRP 130)(GP130) [Source:UniProtKB/Swiss-Prot;Acc:P42704]	0.689734
SPG3A	ENST00000354525	Atlastin-1 (Guanine nucleotide-binding protein 3)(GTP-binding protein 3)(GBP-3)(Brain-specific GTP-binding protein) [Source:UniProtKB/Swiss-Prot;Acc:Q8WXF7]	0.689754
hsa-mir-34b	ENST00000385076	hsa-mir-34b [Source:miRBase;Acc:MI0000742]	0.689831
S100A16	ENST00000368705	Protein S100-A16 (S100 calcium-binding protein A16)(Protein S100F)(Aging-associated gene 13 protein) [Source:UniProtKB/Swiss-Prot;Acc:Q96FQ6]	0.690027
PVRL1	ENST00000264025	Poliovirus receptor-related protein 1 Precursor (Herpes virus entry mediator C)(HveC)(Nectin-1)(Herpesvirus Ig-like receptor)(HIgR)(CD111 antigen) [Source:UniProtKB/Swiss-Prot;Acc:Q15223]	0.690104
LCN2	ENST00000277480	Neutrophil gelatinase-associated lipocalin Precursor (NGAL)(p25)(25 kDa alpha-2-microglobulin-related subunit of MMP-9)(Lipocalin-2)(Oncogene 24p3) [Source:UniProtKB/Swiss-Prot;Acc:P80188]	0.690188
TM9SF3	ENST00000371142	Transmembrane 9 superfamily member 3 Precursor (SM-11044-binding protein)(EP70-P-iso) [Source:UniProtKB/Swiss-Prot;Acc:Q9HD45]	0.690464
BX276116.7-5	ENST00000391568	PRO0756 [Source:UniProtKB/TrEMBL;Acc:Q9H375]	0.690529
CNOT6L	ENST00000264903	CCR4-NOT transcription complex subunit 6-like (EC 3.1.-.-)(Carbon catabolite repressor protein 4 homolog B) [Source:UniProtKB/Swiss-Prot;Acc:Q96LI5]	0.690674
ALPK1	ENST00000309610	Alpha-protein kinase 1 (EC 2.7.11.-)(Lymphocyte alpha-protein kinase)(Chromosome 4 kinase) [Source:UniProtKB/Swiss-Prot;Acc:Q96QP1]	0.6908
KLK12	ENST00000250351	Kallikrein-12 Precursor (EC 3.4.21.-)(Kallikrein-like protein 5)(KLK-L5) [Source:UniProtKB/Swiss-Prot;Acc:Q9UKR0]	0.69082
GMPR2	ENST00000348719	GMP reductase 2 (EC 1.7.1.7)(Guanosine 5'-monophosphate oxidoreductase 2)(Guanosine monophosphate reductase 2) [Source:UniProtKB/Swiss-Prot;Acc:Q9P2T1]	0.690856
C20orf10	ENST00000372726	TP53-target gene 5 protein (TP53-inducible gene 5 protein) [Source:UniProtKB/Swiss-Prot;Acc:Q9Y2B4]	0.691286
STEAP3	ENST00000409811	Metalloreductase STEAP3 (EC 1.16.1.-)(Six-transmembrane epithelial antigen of prostate 3)(Tumor suppressor-activated pathway protein 6)(hTSAP6)(pHyde)(hpHyde)(Dudulin-2) [Source:UniProtKB/Swiss-Prot;Acc:Q658P3]	0.69146
CLNS1A	ENST00000263309	Methylosome subunit pICln (Chloride conductance regulatory protein ICln)(I(Cln))(Chloride channel, nucleotide sensitive 1A)(Chloride ion current inducer protein)(ClCI)(Reticulocyte pICln) [Source:UniProtKB/Swiss-Prot;Acc:P54105]	0.691897
CDIPT	ENST00000403894	CDP-diacylglycerol--inositol 3-phosphatidyltransferase (EC 2.7.8.11)(Phosphatidylinositol synthase)(PtdIns synthase)(PI synthase) [Source:UniProtKB/Swiss-Prot;Acc:O14735]	0.691964
ZNF552	ENST00000391701	Zinc finger protein 552 [Source:UniProtKB/Swiss-Prot;Acc:Q9H707]	0.691986
MBTD1	ENST00000405860	MBT domain-containing protein 1 [Source:UniProtKB/Swiss-Prot;Acc:Q05BQ5]	0.692127
MLL5	ENST00000311117	Histone-lysine N-methyltransferase MLL5 (EC 2.1.1.43)(Myeloid/lymphoid or mixed-lineage leukemia protein 5)(Lysine N-methyltransferase 2E) [Source:UniProtKB/Swiss-Prot;Acc:Q8IZD2]	0.692355
CALR	ENST00000316448	Calreticulin Precursor (CRP55)(Calregulin)(HACBP)(ERp60)(grp60) [Source:UniProtKB/Swiss-Prot;Acc:P27797]	0.692836
AC078953.20-2	ENST00000331659	Putative uncharacterized protein pp13439 [Source:UniProtKB/TrEMBL;Acc:Q8WYW5]	0.692854
GYG1	ENST00000345003	Glycogenin-1 (EC 2.4.1.186) [Source:UniProtKB/Swiss-Prot;Acc:P46976]	0.693227
SULT1E1	ENST00000226444	Estrogen sulfotransferase (EC 2.8.2.4)(Sulfotransferase, estrogen-preferring)(EST-1) [Source:UniProtKB/Swiss-Prot;Acc:P49888]	0.693246
C4orf32	ENST00000309733	Uncharacterized protein C4orf32 [Source:UniProtKB/Swiss-Prot;Acc:Q8N8J7]	0.693387
AGAP2	ENST00000328568	Arf-GAP, GTPase, ANK repeat and PH domain-containing protein 2 (AGAP-2)(Centaurin-gamma-1)(Phosphatidylinositol-3-kinase enhancer)(PIKE)(GTP-binding and GTPase-activating protein 2)(GGAP2) [Source:UniProtKB/Swiss-Prot;Acc:Q99490]	0.693645
RPUSD4	ENST00000298317	RNA pseudouridylate synthase domain-containing protein 4 [Source:UniProtKB/Swiss-Prot;Acc:Q96CM3]	0.693799
AIM1	ENST00000369066	Absent in melanoma 1 protein (Beta/gamma crystallin domain-containing protein 1) [Source:UniProtKB/Swiss-Prot;Acc:Q9Y4K1]	0.694015
ZNF507	ENST00000355898	Zinc finger protein 507 [Source:UniProtKB/Swiss-Prot;Acc:Q8TCN5]	0.694164
SASH1	ENST00000367467	SAM and SH3 domain-containing protein 1 (Proline-glutamate repeat-containing protein) [Source:UniProtKB/Swiss-Prot;Acc:O94885]	0.694174
JMJD1C	ENST00000327520	Probable JmjC domain-containing histone demethylation protein 2C (EC 1.14.11.-)(Jumonji domain-containing protein 1C)(Thyroid receptor-interacting protein 8)(TRIP-8) [Source:UniProtKB/Swiss-Prot;Acc:Q15652]	0.694266
AC138783.10-2	ENST00000333674	Postmeiotic segregation increased 2-like protein 5 [Source:UniProtKB/Swiss-Prot;Acc:A8MQ11]	0.694305
CYP27A1	ENST00000258415	Cytochrome P450 27, mitochondrial Precursor (EC 1.14.13.15)(Cytochrome P-450C27/25)(Sterol 26-hydroxylase)(Sterol 27-hydroxylase)(Vitamin D(3) 25-hydroxylase)(5-beta-cholestane-3-alpha,7-alpha,12-alpha-triol 27-hydroxylase) [Source:UniProtKB/Swiss-Prot;Acc:Q02318]	0.694372
FAM20B	ENST00000263733	Protein FAM20B Precursor [Source:UniProtKB/Swiss-Prot;Acc:O75063]	0.694419
C13orf15	ENST00000379359	Response gene to complement 32 protein (RGC-32) [Source:UniProtKB/Swiss-Prot;Acc:Q9H4X1]	0.69452
SERPINA3	ENST00000380354	Alpha-1-antichymotrypsin Precursor (ACT)(Cell growth-inhibiting gene 24/25 protein) [Contains Alpha-1-antichymotrypsin His-Pro-less] [Source:UniProtKB/Swiss-Prot;Acc:P01011]	0.694523
TMEM187	ENST00000369982	Transmembrane protein 187 (Protein ITBA1) [Source:UniProtKB/Swiss-Prot;Acc:Q14656]	0.694644
CPE	ENST00000261510	Carboxypeptidase E Precursor (CPE)(EC 3.4.17.10)(Carboxypeptidase H)(CPH)(Enkephalin convertase)(Prohormone-processing carboxypeptidase) [Source:UniProtKB/Swiss-Prot;Acc:P16870]	0.694842
USP12	ENST00000258451	Ubiquitin carboxyl-terminal hydrolase 12 (EC 3.1.2.15)(Ubiquitin thioesterase 12)(Ubiquitin-specific-processing protease 12)(Deubiquitinating enzyme 12)(Ubiquitin-hydrolyzing enzyme 1) [Source:UniProtKB/Swiss-Prot;Acc:O75317]	0.695111
ARMCX3	ENST00000395122	Armadillo repeat-containing X-linked protein 3 (Protein ALEX3)(ARM protein lost in epithelial cancers on chromosome X 3) [Source:UniProtKB/Swiss-Prot;Acc:Q9UH62]	0.69513
SUV420H2	ENST00000255613	Histone-lysine N-methyltransferase SUV420H2 (EC 2.1.1.43)(Suppressor of variegation 4-20 homolog 2)(Su(var)4-20 homolog 2)(Suv4-20h2)(Lysine N-methyltransferase 5C) [Source:UniProtKB/Swiss-Prot;Acc:Q86Y97]	0.69544
RIPK4	ENST00000352483	Receptor-interacting serine/threonine-protein kinase 4 (EC 2.7.11.1)(Ankyrin repeat domain-containing protein 3)(PKC-delta-interacting protein kinase) [Source:UniProtKB/Swiss-Prot;Acc:P57078]	0.695469
CNFN	ENST00000222032	Cornifelin [Source:UniProtKB/Swiss-Prot;Acc:Q9BYD5]	0.69547
BCDIN3D	ENST00000333924	Probable methyltransferase BCDIN3D (EC 2.1.1.-)(BCDIN3 domain-containing protein) [Source:UniProtKB/Swiss-Prot;Acc:Q7Z5W3]	0.695481
TMPRSS11D	ENST00000283916	Transmembrane protease, serine 11D Precursor (EC 3.4.21.-)(Airway trypsin-like protease) [Contains Transmembrane protease, serine 11D non-catalytic chain;Transmembrane protease, serine 11D catalytic chain] [Source:UniProtKB/Swiss-Prot;Acc:O60235]	0.695496
ZNF385A	ENST00000394313	Zinc finger protein 385A (Hematopoietic zinc finger protein)(Retinal zinc finger protein) [Source:UniProtKB/Swiss-Prot;Acc:Q96PM9]	0.695582
GRPR	ENST00000380289	Gastrin-releasing peptide receptor (GRP-R)(GRP-preferring bombesin receptor) [Source:UniProtKB/Swiss-Prot;Acc:P30550]	0.695617
ZNF581	ENST00000270451	Zinc finger protein 581 [Source:UniProtKB/Swiss-Prot;Acc:Q9P0T4]	0.695929
GYLTL1B	ENST00000389968	Glycosyltransferase-like protein LARGE2 (EC 2.4.-.-)(Glycosyltransferase-like 1B) [Source:UniProtKB/Swiss-Prot;Acc:Q8N3Y3]	0.696073
CHRNB2	ENST00000368476	Neuronal acetylcholine receptor subunit beta-2 Precursor [Source:UniProtKB/Swiss-Prot;Acc:P17787]	0.696252
FAHD2A	ENST00000233379	Fumarylacetoacetate hydrolase domain-containing protein 2A (EC 3.-.-.-) [Source:UniProtKB/Swiss-Prot;Acc:Q96GK7]	0.696394
OVOL1	ENST00000335987	Putative transcription factor Ovo-like 1 (hOvo1) [Source:UniProtKB/Swiss-Prot;Acc:O14753]	0.69643
DPM3	ENST00000368400	Dolichol-phosphate mannosyltransferase subunit 3 (Dolichyl-phosphate beta-D-mannosyltransferase subunit 3)(Dolichol-phosphate mannose synthase subunit 3)(DPM synthase complex subunit 3)(Mannose-P-dolichol synthase subunit 3)(MPD synthase subunit 3)(Prostin-1) [Source:UniProtKB/Swiss-Prot;Acc:Q9P2X0]	0.696784
EVPL	ENST00000301607	Envoplakin (210 kDa paraneoplastic pemphigus antigen)(210 kDa cornified envelope precursor protein)(p210) [Source:UniProtKB/Swiss-Prot;Acc:Q92817]	0.697062
BAIAP2	ENST00000321300	Brain-specific angiogenesis inhibitor 1-associated protein 2 (BAI1-associated protein 2)(BAI-associated protein 2)(Protein BAP2)(Insulin receptor substrate p53)(Insulin receptor substrate protein of 53 kDa)(IRSp53)(Insulin receptor substrate p53/p58)(IRSp53/58)(IRS-58)(Fas ligand-associated factor 3)(FLAF3) [Source:UniProtKB/Swiss-Prot;Acc:Q9UQB8]	0.697246
EMP1	ENST00000256951	Epithelial membrane protein 1 (EMP-1)(Tumor-associated membrane protein)(CL-20)(Protein B4B) [Source:UniProtKB/Swiss-Prot;Acc:P54849]	0.697731
AIG1	ENST00000357847	Androgen-induced protein 1 (AIG-1) [Source:UniProtKB/Swiss-Prot;Acc:Q9NVV5]	0.697869
ELOVL7	ENST00000296596	Elongation of very long chain fatty acids protein 7 [Source:UniProtKB/Swiss-Prot;Acc:A1L3X0]	0.697988
CFH	ENST00000367429	Complement factor H Precursor (H factor 1) [Source:UniProtKB/Swiss-Prot;Acc:P08603]	0.69812
TSR1	ENST00000301364	Pre-rRNA-processing protein TSR1 homolog [Source:UniProtKB/Swiss-Prot;Acc:Q2NL82]	0.698412
MIPEP	ENST00000382172	Mitochondrial intermediate peptidase Precursor (MIP)(EC 3.4.24.59) [Source:UniProtKB/Swiss-Prot;Acc:Q99797]	0.69864
CDH1	ENST00000268794	Epithelial cadherin Precursor (E-cadherin)(Cadherin-1)(Uvomorulin)(CAM 120/80)(CD324 antigen) [Contains E-Cad/CTF1;E-Cad/CTF2;E-Cad/CTF3] [Source:UniProtKB/Swiss-Prot;Acc:P12830]	0.698731
LOR	ENST00000368742	Loricrin [Source:UniProtKB/Swiss-Prot;Acc:P23490]	0.698885
MSL2	ENST00000309993	Male-specific lethal 2 homolog (MSL-2)(Male-specific lethal 2-like 1)(MSL2-like 1)(Male-specific lethal-2 homolog 1)(RING finger protein 184) [Source:UniProtKB/Swiss-Prot;Acc:Q9HCI7]	0.699161
NUPL2	ENST00000275437	Nucleoporin-like 2 (NLP-1)(hCG1)(NUP42 homolog) [Source:UniProtKB/Swiss-Prot;Acc:O15504]	0.699163
ABHD13	ENST00000375898	Abhydrolase domain-containing protein 13 (EC 3.-.-.-) [Source:UniProtKB/Swiss-Prot;Acc:Q7L211]	0.699201
GSTP1	ENST00000398606	Glutathione S-transferase P (EC 2.5.1.18)(GST class-pi)(GSTP1-1) [Source:UniProtKB/Swiss-Prot;Acc:P09211]	0.69961
GGCT	ENST00000005374	Gamma-glutamylcyclotransferase (EC 2.3.2.4)(Cytochrome c-releasing factor 21) [Source:UniProtKB/Swiss-Prot;Acc:O75223]	0.699621
USP54	ENST00000394811	Inactive ubiquitin carboxyl-terminal hydrolase 54 (Inactive ubiquitin-specific peptidase 54) [Source:UniProtKB/Swiss-Prot;Acc:Q70EL1]	0.699747
CARD6	ENST00000254691	Caspase recruitment domain-containing protein 6 [Source:UniProtKB/Swiss-Prot;Acc:Q9BX69]	0.699798
PTGR2	ENST00000267568	Prostaglandin reductase 2 (PRG-2)(EC 1.3.1.48)(15-oxoprostaglandin 13-reductase)(Zinc-binding alcohol dehydrogenase domain-containing protein 1) [Source:UniProtKB/Swiss-Prot;Acc:Q8N8N7]	0.69985
RCE1	ENST00000309657	CAAX prenyl protease 2 (EC 3.4.22.-)(Prenyl protein-specific endoprotease 2)(Farnesylated proteins-converting enzyme 2)(FACE-2)(RCE1 homolog)(hRCE1) [Source:UniProtKB/Swiss-Prot;Acc:Q9Y256]	0.699861
ARHGEF10L	ENST00000167825	Rho guanine nucleotide exchange factor 10-like protein (GrinchGEF) [Source:UniProtKB/Swiss-Prot;Acc:Q9HCE6]	0.700254
SYNGR2	ENST00000225777	Synaptogyrin-2 (Cellugyrin) [Source:UniProtKB/Swiss-Prot;Acc:O43760]	0.700609
RSAD2	ENST00000382040	Radical S-adenosyl methionine domain-containing protein 2 (Virus inhibitory protein, endoplasmic reticulum-associated, interferon-inducible)(Viperin)(Cytomegalovirus-induced gene 5 protein) [Source:UniProtKB/Swiss-Prot;Acc:Q8WXG1]	0.700617
LMNB2	ENST00000325327	Lamin-B2 [Source:UniProtKB/Swiss-Prot;Acc:Q03252]	0.700933
METTL12	ENST00000398922	Putative methyltransferase LOC751071, mitochondrial Precursor (EC 2.1.1.-) [Source:UniProtKB/Swiss-Prot;Acc:A8MUP2]	0.700937
JAGN1	ENST00000307768	Protein jagunal homolog 1 [Source:UniProtKB/Swiss-Prot;Acc:Q8N5M9]	0.700944
UBE4A	ENST00000252108	Ubiquitin conjugation factor E4 A [Source:UniProtKB/Swiss-Prot;Acc:Q14139]	0.701077
CYBRD1	ENST00000375252	Cytochrome b reductase 1 (EC 1.-.-.-)(Duodenal cytochrome b)(Ferric-chelate reductase 3) [Source:UniProtKB/Swiss-Prot;Acc:Q53TN4]	0.701085
UST	ENST00000367463	Uronyl 2-sulfotransferase (EC 2.8.2.-) [Source:UniProtKB/Swiss-Prot;Acc:Q9Y2C2]	0.701105
DUSP15	ENST00000375953	Dual specificity protein phosphatase 15 (EC 3.1.3.48)(EC 3.1.3.16)(Vaccinia virus VH1-related dual-specific protein phosphatase Y)(VH1-related member Y) [Source:UniProtKB/Swiss-Prot;Acc:Q9H1R2]	0.701127
PDCD2L	ENST00000246535	Programmed cell death protein 2-like [Source:UniProtKB/Swiss-Prot;Acc:Q9BRP1]	0.701154
CYP2C18	ENST00000285979	Cytochrome P450 2C18 (EC 1.14.14.1)(CYPIIC18)(P450-6B/29C) [Source:UniProtKB/Swiss-Prot;Acc:P33260]	0.701603
ADAMTS15	ENST00000299164	A disintegrin and metalloproteinase with thrombospondin motifs 15 Precursor (ADAMTS-15)(ADAM-TS 15)(ADAM-TS15)(EC 3.4.24.-) [Source:UniProtKB/Swiss-Prot;Acc:Q8TE58]	0.701947
PCDHB18	ENST00000274705	Putative protocadherin beta-18 (PCDH-beta-18)(PCDH-psi2) [Source:UniProtKB/Swiss-Prot;Acc:Q96TA0]	0.702047
UQCRC2	ENST00000268379	Cytochrome b-c1 complex subunit 2, mitochondrial Precursor (Ubiquinol-cytochrome-c reductase complex core protein 2)(Core protein II)(Complex III subunit 2) [Source:UniProtKB/Swiss-Prot;Acc:P22695]	0.702492
TMEM63C	ENST00000298351	Transmembrane protein 63C [Source:UniProtKB/Swiss-Prot;Acc:Q9P1W3]	0.702625
KIAA1632	ENST00000308403	UPF0493 protein KIAA1632 [Source:UniProtKB/Swiss-Prot;Acc:Q9HCE0]	0.702735
PODNL1	ENST00000339560	Podocan-like protein 1 Precursor [Source:UniProtKB/Swiss-Prot;Acc:Q6PEZ8]	0.703033
HLA-DRB1	ENST00000360004	HLA class II histocompatibility antigen, DRB1-15 beta chain Precursor (MHC class I antigen DRB1*15)(DW2.2/DR2.2) [Source:UniProtKB/Swiss-Prot;Acc:P01911]	0.703185
SAAL1	ENST00000300013	Protein SAAL1 [Source:UniProtKB/Swiss-Prot;Acc:Q96ER3]	0.703309
LEPREL1	ENST00000319332	Prolyl 3-hydroxylase 2 Precursor (EC 1.14.11.7)(Leprecan-like protein 1)(Myxoid liposarcoma-associated protein 4) [Source:UniProtKB/Swiss-Prot;Acc:Q8IVL5]	0.703368
STAG3	ENST00000317296	Cohesin subunit SA-3 (Stromal antigen 3)(Stromalin 3)(SCC3 homolog 3) [Source:UniProtKB/Swiss-Prot;Acc:Q9UJ98]	0.70355
FAAH	ENST00000243167	Fatty-acid amide hydrolase 1 (EC 3.1.-.-)(Oleamide hydrolase 1)(Anandamide amidohydrolase 1) [Source:UniProtKB/Swiss-Prot;Acc:O00519]	0.703957
GBA	ENST00000368373	Glucosylceramidase Precursor (EC 3.2.1.45)(Beta-glucocerebrosidase)(Acid beta-glucosidase)(D-glucosyl-N-acylsphingosine glucohydrolase)(Alglucerase)(Imiglucerase) [Source:UniProtKB/Swiss-Prot;Acc:P04062]	0.703957
SPTLC2	ENST00000216484	Serine palmitoyltransferase 2 (EC 2.3.1.50)(Serine-palmitoyl-CoA transferase 2)(SPT 2)(Long chain base biosynthesis protein 2)(LCB 2) [Source:UniProtKB/Swiss-Prot;Acc:O15270]	0.704324
FAM173B	ENST00000280330	Protein FAM173B [Source:UniProtKB/Swiss-Prot;Acc:Q6P4H8]	0.70448
ANK3	ENST00000395293	Ankyrin-3 (ANK-3)(Ankyrin-G) [Source:UniProtKB/Swiss-Prot;Acc:Q12955]	0.704699
DNAH9	ENST00000361801	Dynein heavy chain 9, axonemal (Axonemal beta dynein heavy chain 9)(Ciliary dynein heavy chain 9) [Source:UniProtKB/Swiss-Prot;Acc:Q9NYC9]	0.705158
C1orf66	ENST00000368216	UPF0431 protein C1orf66 [Source:UniProtKB/Swiss-Prot;Acc:Q96FB5]	0.705196
KLK6	ENST00000376853	Kallikrein-6 Precursor (EC 3.4.21.-)(Protease M)(Neurosin)(Zyme)(SP59)(Serine protease 9)(Serine protease 18) [Source:UniProtKB/Swiss-Prot;Acc:Q92876]	0.705466
RARG	ENST00000338561	Retinoic acid receptor gamma (RAR-gamma)(Nuclear receptor subfamily 1 group B member 3) [Source:UniProtKB/Swiss-Prot;Acc:P13631]	0.705543
NADSYN1	ENST00000319023	Glutamine-dependent NAD(+) synthetase (EC 6.3.5.1)(NAD(+) synthase [glutamine-hydrolyzing])(NAD(+) synthetase 1) [Source:UniProtKB/Swiss-Prot;Acc:Q6IA69]	0.705579
COX19	ENST00000344111	Cytochrome c oxidase assembly protein COX19 (hCOX19) [Source:UniProtKB/Swiss-Prot;Acc:Q49B96]	0.705585
SPIN4	ENST00000335144	Spindlin-4 [Source:UniProtKB/Swiss-Prot;Acc:Q56A73]	0.705617
HS3ST4	ENST00000331351	Heparan sulfate glucosamine 3-O-sulfotransferase 4 (EC 2.8.2.23)(Heparan sulfate D-glucosaminyl 3-O-sulfotransferase 4)(Heparan sulfate 3-O-sulfotransferase 4)(h3-OST-4) [Source:UniProtKB/Swiss-Prot;Acc:Q9Y661]	0.705642
FBLN1	ENST00000262722	Fibulin-1 Precursor (FIBL-1) [Source:UniProtKB/Swiss-Prot;Acc:P23142]	0.705687
AP4M1	ENST00000359593	AP-4 complex subunit mu-1 (Adapter-related protein complex 4 mu-1 subunit)(AP-4 adapter complex mu subunit)(Mu subunit of AP-4)(Mu4-adaptin)(mu4)(Mu-adaptin-related protein 2)(mu-ARP2) [Source:UniProtKB/Swiss-Prot;Acc:O00189]	0.7058
LNX2	ENST00000316334	Ligand of Numb protein X 2 (Numb-binding protein 2)(PDZ domain-containing RING finger protein 1) [Source:UniProtKB/Swiss-Prot;Acc:Q8N448]	0.705931
HGSNAT	ENST00000297798	Heparan-alpha-glucosaminide N-acetyltransferase (EC 2.3.1.78)(Transmembrane protein 76) [Source:UniProtKB/Swiss-Prot;Acc:Q68CP4]	0.70595
SLC24A6	ENST00000202831	Sodium/potassium/calcium exchanger 6 Precursor (Na(+)/K(+)/Ca(2+)-exchange protein 6)(Solute carrier family 24 member 6) [Source:UniProtKB/Swiss-Prot;Acc:Q6J4K2]	0.706069
ANO8	ENST00000159087	Anoctamin-8 (Transmembrane protein 16H) [Source:UniProtKB/Swiss-Prot;Acc:Q9HCE9]	0.706335
MYLIP	ENST00000349606	E3 ubiquitin-protein ligase MYLIP (EC 6.3.2.-)(Myosin regulatory light chain-interacting protein)(MIR) [Source:UniProtKB/Swiss-Prot;Acc:Q8WY64]	0.706535
MLYCD	ENST00000262430	Malonyl-CoA decarboxylase, mitochondrial Precursor (MCD)(EC 4.1.1.9) [Source:UniProtKB/Swiss-Prot;Acc:O95822]	0.706568
MOCOS	ENST00000261326	Molybdenum cofactor sulfurase (MoCo sulfurase)(EC 4.4.-.-)(HMCS)(MOS) [Source:UniProtKB/Swiss-Prot;Acc:Q96EN8]	0.706985
GPAA1	ENST00000361036	Glycosylphosphatidylinositol anchor attachment 1 protein (GPI anchor attachment protein 1)(GAA1 protein homolog)(hGAA1) [Source:UniProtKB/Swiss-Prot;Acc:O43292]	0.707636
FGF21	ENST00000222157	Fibroblast growth factor 21 Precursor (FGF-21) [Source:UniProtKB/Swiss-Prot;Acc:Q9NSA1]	0.707963
LPHN1	ENST00000340736	Latrophilin-1 Precursor (Calcium-independent alpha-latrotoxin receptor 1)(Lectomedin-2) [Source:UniProtKB/Swiss-Prot;Acc:O94910]	0.708014
RPS6KA5	ENST00000261991	Ribosomal protein S6 kinase alpha-5 (EC 2.7.11.1)(Nuclear mitogen- and stress-activated protein kinase 1)(90 kDa ribosomal protein S6 kinase 5)(RSK-like protein kinase)(RSKL) [Source:UniProtKB/Swiss-Prot;Acc:O75582]	0.708036
ZNF304	ENST00000391705	Zinc finger protein 304 [Source:UniProtKB/Swiss-Prot;Acc:Q9HCX3]	0.708102
EXOC4	ENST00000253861	Exocyst complex component 4 (Exocyst complex component Sec8) [Source:UniProtKB/Swiss-Prot;Acc:Q96A65]	0.708522
SERPINA4	ENST00000298841	Kallistatin Precursor (Kallikrein inhibitor)(Protease inhibitor 4)(Serpin A4) [Source:UniProtKB/Swiss-Prot;Acc:P29622]	0.7086
MED13L	ENST00000281928	Mediator of RNA polymerase II transcription subunit 13-like (Mediator complex subunit 13-like)(Thyroid hormone receptor-associated protein 2)(Thyroid hormone receptor-associated protein complex 240 kDa component-like) [Source:UniProtKB/Swiss-Prot;Acc:Q71F56]	0.708666
SERPINB8	ENST00000353706	Serpin B8 (Cytoplasmic antiproteinase 2)(CAP-2)(CAP2)(Proteinase inhibitor 8) [Source:UniProtKB/Swiss-Prot;Acc:P50452]	0.708733
VCX3B	ENST00000381029	Variable charge X-linked protein 3B (Variably charged protein X-C)(VCX-C) [Source:UniProtKB/Swiss-Prot;Acc:Q9H321]	0.708763
TMEM66	ENST00000256255	Transmembrane protein 66 Precursor (Protein FOAP-7)(HBV X-transactivated gene 3 protein) [Source:UniProtKB/Swiss-Prot;Acc:Q96BY9]	0.708825
RIPX	ENST00000381006	Protein RUFY3 (Rap2-interacting protein x)(RIPx)(Single axon-regulated protein)(Singar) [Source:UniProtKB/Swiss-Prot;Acc:Q7L099]	0.709293
HOXB1	ENST00000239174	Homeobox protein Hox-B1 (Hox-2I) [Source:UniProtKB/Swiss-Prot;Acc:P14653]	0.709299
AC114546.14	ENST00000391457	PRO1914 (HCG37415) [Source:UniProtKB/TrEMBL;Acc:Q9UHS9]	0.709566
MYCBPAP	ENST00000323776	MYCBP-associated protein (AMY-1-binding protein 1)(AMAP-1)(AMAM-1) [Source:UniProtKB/Swiss-Prot;Acc:Q8TBZ2]	0.709676
B4GALNT4	ENST00000329962	N-acetyl-beta-glucosaminyl-glycoprotein 4-beta-N-acetylgalactosaminyltransferase 1 (NGalNAc-T1)(EC 2.4.1.244)(Beta-1,4-N-acetylgalactosaminyltransferase IV)(Beta4GalNAc-T4)(Beta4GalNAcT4) [Source:UniProtKB/Swiss-Prot;Acc:Q76KP1]	0.709764
AL157838.24-1	ENST00000371487	Putative uncharacterized protein ENSP00000360542 [Source:UniProtKB/TrEMBL;Acc:B7WP76]	0.709888
B3GNT3	ENST00000318683	UDP-GlcNAc:betaGal beta-1,3-N-acetylglucosaminyltransferase 3 (Beta3Gn-T3)(BGnT-3)(EC 2.4.1.-)(Core 1 extending beta-1,3-N-acetylglucosaminyltransferase)(Core1-beta3GlcNAcT)(Beta-1,3-galactosyltransferase 8)(Beta-1,3-GalTase 8)(Beta3Gal-T8)(b3Gal-T8)(Beta-3-Gx-T8)(UDP-galactose:beta-N-acetylglucosamine beta-1,3-galactosyltransferase 8)(UDP-Gal:beta-GlcNAc beta-1,3-galactosyltransferase 8) [Source…	0.710201
EVI1	ENST00000392736	Ecotropic virus integration site 1 protein homolog (EVI-1) [Source:UniProtKB/Swiss-Prot;Acc:Q03112]	0.710207
SLC16A1	ENST00000369626	Monocarboxylate transporter 1 (MCT 1)(Solute carrier family 16 member 1) [Source:UniProtKB/Swiss-Prot;Acc:P53985]	0.710224
OMA1	ENST00000371226	Metalloendopeptidase OMA1, mitochondrial Precursor (EC 3.4.24.-)(Metalloprotease-related protein 1)(MPRP-1) [Source:UniProtKB/Swiss-Prot;Acc:Q96E52]	0.710383
AC006276.1	ENST00000244321	NA	0.710986
ZNF254	ENST00000339642	Zinc finger protein 254 (Bone marrow zinc finger 5)(BMZF-5)(Hematopoietic cell-derived zinc finger protein 1)(HD-ZNF1)(Zinc finger protein 539)(Zinc finger protein 91-like) [Source:UniProtKB/Swiss-Prot;Acc:O75437]	0.711116
TET2	ENST00000265149	Protein TET2 [Source:UniProtKB/Swiss-Prot;Acc:Q6N021]	0.711236
TNFSF11	ENST00000398795	Tumor necrosis factor ligand superfamily member 11 (Receptor activator of nuclear factor kappa B ligand)(RANKL)(TNF-related activation-induced cytokine)(TRANCE)(Osteoprotegerin ligand)(OPGL)(Osteoclast differentiation factor)(ODF)(CD254 antigen) [Contains Tumor necrosis factor ligand superfamily member 11, membrane form;Tumor necrosis factor ligand superfamily member 11, soluble form] [Source:Uni…	0.711342
CYP4F3	ENST00000221307	Cytochrome P450 4F3 (EC 1.14.13.30)(CYPIVF3)(Leukotriene-B(4) omega-hydroxylase)(Leukotriene-B(4) 20-monooxygenase)(Cytochrome P450-LTB-omega) [Source:UniProtKB/Swiss-Prot;Acc:Q08477]	0.711599
CHST2	ENST00000309575	Carbohydrate sulfotransferase 2 (EC 2.8.2.-)(N-acetylglucosamine 6-O-sulfotransferase 1)(GlcNAc6ST-1)(Gn6ST)(Galactose/N-acetylglucosamine/N-acetylglucosamine 6-O-sulfotransferase 2)(GST-2) [Source:UniProtKB/Swiss-Prot;Acc:Q9Y4C5]	0.711849
TUFM	ENST00000313511	Elongation factor Tu, mitochondrial Precursor (EF-Tu)(P43) [Source:UniProtKB/Swiss-Prot;Acc:P49411]	0.712215
KLHDC4	ENST00000270583	Kelch domain-containing protein 4 [Source:UniProtKB/Swiss-Prot;Acc:Q8TBB5]	0.712442
ETV7	ENST00000373738	Transcription factor ETV7 (Transcription factor Tel-2)(ETS-related protein Tel2)(Tel-related Ets factor) [Source:UniProtKB/Swiss-Prot;Acc:Q9Y603]	0.71249
HSD17B14	ENST00000263278	17-beta-hydroxysteroid dehydrogenase 14 (EC 1.1.1.-)(Dehydrogenase/reductase SDR family member 10)(17-beta-hydroxysteroid dehydrogenase DHRS10)(Retinal short-chain dehydrogenase/reductase retSDR3) [Source:UniProtKB/Swiss-Prot;Acc:Q9BPX1]	0.712757
WDR92	ENST00000295122	WD repeat-containing protein 92 (WD repeat-containing protein Monad) [Source:UniProtKB/Swiss-Prot;Acc:Q96MX6]	0.712841
CYP1A2	ENST00000343932	Cytochrome P450 1A2 (EC 1.14.14.1)(CYPIA2)(P450-P3)(P(3)450)(P450 4) [Source:UniProtKB/Swiss-Prot;Acc:P05177]	0.713176
SERPINB6	ENST00000316782	Serpin B6 (Placental thrombin inhibitor)(Cytoplasmic antiproteinase)(CAP)(Proteinase inhibitor 6)(PI-6) [Source:UniProtKB/Swiss-Prot;Acc:P35237]	0.713211
ERO1L	ENST00000359133	ERO1-like protein alpha Precursor (ERO1-Lalpha)(ERO1-L)(EC 1.8.4.-)(Oxidoreductin-1-Lalpha)(Endoplasmic oxidoreductin-1-like protein) [Source:UniProtKB/Swiss-Prot;Acc:Q96HE7]	0.713528
ALDH5A1	ENST00000357578	Succinate-semialdehyde dehydrogenase, mitochondrial Precursor (EC 1.2.1.24)(NAD(+)-dependent succinic semialdehyde dehydrogenase)(Aldehyde dehydrogenase family 5 member A1) [Source:UniProtKB/Swiss-Prot;Acc:P51649]	0.713575
SLC39A4	ENST00000276833	Zinc transporter ZIP4 Precursor (Zrt- and Irt-like protein 4)(ZIP-4)(Solute carrier family 39 member 4) [Source:UniProtKB/Swiss-Prot;Acc:Q6P5W5]	0.713675
CLN8	ENST00000331222	Protein CLN8 [Source:UniProtKB/Swiss-Prot;Acc:Q9UBY8]	0.713828
SF3B3	ENST00000302516	Splicing factor 3B subunit 3 (Spliceosome-associated protein 130)(SAP 130)(Pre-mRNA-splicing factor SF3b 130 kDa subunit)(SF3b130)(STAF130) [Source:UniProtKB/Swiss-Prot;Acc:Q15393]	0.71402
NAPB	ENST00000398425	Beta-soluble NSF attachment protein (SNAP-beta)(N-ethylmaleimide-sensitive factor attachment protein beta) [Source:UniProtKB/Swiss-Prot;Acc:Q9H115]	0.714036
KBTBD2	ENST00000304056	Kelch repeat and BTB domain-containing protein 2 (BTB and kelch domain-containing protein 1) [Source:UniProtKB/Swiss-Prot;Acc:Q8IY47]	0.71423
ATP2C1	ENST00000359644	Calcium-transporting ATPase type 2C member 1 (ATPase 2C1)(EC 3.6.3.8)(ATP-dependent Ca(2+) pump PMR1) [Source:UniProtKB/Swiss-Prot;Acc:P98194]	0.714489
ST6GALNAC4	ENST00000335791	Alpha-N-acetyl-neuraminyl-2,3-beta-galactosyl-1,3-N-acetyl-galactosaminide alpha-2,6-sialyltransferase (EC 2.4.99.7)(NeuAc-alpha-2,3-Gal-beta-1,3-GalNAc-alpha-2,6-sialyltransferase)(ST6GalNAc IV)(Sialyltransferase 7D)(Sialyltransferase 3C) [Source:UniProtKB/Swiss-Prot;Acc:Q9H4F1]	0.714644
SIL1	ENST00000265195	Nucleotide exchange factor SIL1 Precursor (BiP-associated protein)(BAP) [Source:UniProtKB/Swiss-Prot;Acc:Q9H173]	0.714908
TMED3	ENST00000299705	Transmembrane emp24 domain-containing protein 3 Precursor (Membrane protein p24B) [Source:UniProtKB/Swiss-Prot;Acc:Q9Y3Q3]	0.715029
AC117494.3	ENST00000405395	NA	0.71519
CABC1	ENST00000366777	Chaperone activity of bc1 complex-like, mitochondrial Precursor (Chaperone-ABC1-like)(aarF domain-containing protein kinase 3) [Source:UniProtKB/Swiss-Prot;Acc:Q8NI60]	0.715246
MYC	ENST00000377970	Myc proto-oncogene protein (c-Myc)(Transcription factor p64) [Source:UniProtKB/Swiss-Prot;Acc:P01106]	0.715394
PTPRU	ENST00000373779	Receptor-type tyrosine-protein phosphatase U Precursor (R-PTP-U)(EC 3.1.3.48)(Protein-tyrosine phosphatase J)(PTP-J)(Pancreatic carcinoma phosphatase 2)(PCP-2) [Source:UniProtKB/Swiss-Prot;Acc:Q92729]	0.715751
TACSTD2	ENST00000371225	Tumor-associated calcium signal transducer 2 Precursor (Pancreatic carcinoma marker protein GA733-1)(Cell surface glycoprotein Trop-2) [Source:UniProtKB/Swiss-Prot;Acc:P09758]	0.715933
TMCO1	ENST00000367881	Transmembrane and coiled-coil domain-containing protein 1 (Xenogeneic cross-immune protein PCIA3)(Transmembrane and coiled-coil domains protein 4) [Source:UniProtKB/Swiss-Prot;Acc:Q9UM00]	0.716218
FAM120C	ENST00000375180	Constitutive coactivator of PPAR-gamma-like protein 2 (Protein FAM120C)(Tumor antigen BJ-HCC-21) [Source:UniProtKB/Swiss-Prot;Acc:Q9NX05]	0.716468
LNX1	ENST00000306888	E3 ubiquitin-protein ligase LNX (EC 6.3.2.-)(Numb-binding protein 1)(Ligand of Numb-protein X 1) [Source:UniProtKB/Swiss-Prot;Acc:Q8TBB1]	0.716473
EPB41L4A	ENST00000261486	Band 4.1-like protein 4A (Protein NBL4) [Source:UniProtKB/Swiss-Prot;Acc:Q9HCS5]	0.716494
PCDHB6	ENST00000231136	Protocadherin beta-6 Precursor (PCDH-beta-6) [Source:UniProtKB/Swiss-Prot;Acc:Q9Y5E3]	0.716605
SLC35E1	ENST00000355538	Solute carrier family 35 member E1 [Source:UniProtKB/Swiss-Prot;Acc:Q96K37]	0.716701
TRPS1	ENST00000395715	Zinc finger transcription factor Trps1 (Tricho-rhino-phalangeal syndrome type I protein)(Zinc finger protein GC79) [Source:UniProtKB/Swiss-Prot;Acc:Q9UHF7]	0.717211
PCDHA9	ENST00000378122	Protocadherin alpha-9 Precursor (PCDH-alpha-9) [Source:UniProtKB/Swiss-Prot;Acc:Q9Y5H5]	0.717216
WDR40A	ENST00000396989	WD repeat-containing protein 40A (Centrosome-related protein TCC52) [Source:UniProtKB/Swiss-Prot;Acc:Q5T6F0]	0.717291
EDA	ENST00000374553	Ectodysplasin-A (Ectodermal dysplasia protein)(EDA protein) [Contains Ectodysplasin-A, membrane form;Ectodysplasin-A, secreted form] [Source:UniProtKB/Swiss-Prot;Acc:Q92838]	0.71734
CLASP2	ENST00000333778	CLIP-associating protein 2 (Cytoplasmic linker-associated protein 2)(hOrbit2) [Source:UniProtKB/Swiss-Prot;Acc:O75122]	0.717437
CLPTM1	ENST00000347493	Cleft lip and palate transmembrane protein 1 [Source:UniProtKB/Swiss-Prot;Acc:O96005]	0.717636
BRAF	ENST00000288602	B-Raf proto-oncogene serine/threonine-protein kinase (EC 2.7.11.1)(p94)(v-Raf murine sarcoma viral oncogene homolog B1) [Source:UniProtKB/Swiss-Prot;Acc:P15056]	0.717904
EBAG9	ENST00000337573	Receptor-binding cancer antigen expressed on SiSo cells (Cancer-associated surface antigen RCAS1)(Estrogen receptor-binding fragment-associated gene 9 protein) [Source:UniProtKB/Swiss-Prot;Acc:O00559]	0.718087
MPZL1	ENST00000359523	Myelin protein zero-like protein 1 Precursor (Protein zero-related) [Source:UniProtKB/Swiss-Prot;Acc:O95297]	0.718182
RHBG	ENST00000368249	Ammonium transporter Rh type B (Rhesus blood group family type B glycoprotein)(Rh family type B glycoprotein)(Rh type B glycoprotein) [Source:UniProtKB/Swiss-Prot;Acc:Q9H310]	0.718189
PNPLA8	ENST00000257694	Calcium-independent phospholipase A2-gamma (EC 3.1.1.5)(Intracellular membrane-associated calcium-independent phospholipase A2 gamma)(iPLA2-gamma)(iPLA2-2)(Patatin-like phospholipase domain-containing protein 8)(PNPLA-gamma) [Source:UniProtKB/Swiss-Prot;Acc:Q9NP80]	0.718359
IL22RA2	ENST00000349184	Interleukin-22 receptor subunit alpha-2 Precursor (IL-22R-alpha-2)(Interleukin-22-binding protein)(IL22BP)(Cytokine receptor family class II member 10)(CRF2-10)(Cytokine receptor family type 2, soluble 1)(CRF2-S1) [Source:UniProtKB/Swiss-Prot;Acc:Q969J5]	0.71849
ARF6	ENST00000298316	ADP-ribosylation factor 6 [Source:UniProtKB/Swiss-Prot;Acc:P62330]	0.718714
CEND1	ENST00000330106	Cell cycle exit and neuronal differentiation protein 1 (BM88 antigen) [Source:UniProtKB/Swiss-Prot;Acc:Q8N111]	0.71904
MTIF2	ENST00000263629	Translation initiation factor IF-2, mitochondrial Precursor (IF-2Mt)(IF2(mt))(IF-2(Mt)) [Source:UniProtKB/Swiss-Prot;Acc:P46199]	0.719248
AC023055.40-2	ENST00000379627	Putative uncharacterized protein ENSP00000368948 [Source:UniProtKB/TrEMBL;Acc:B7WNJ7]	0.719684
FKBP2	ENST00000394540	FK506-binding protein 2 Precursor (EC 5.2.1.8)(Peptidyl-prolyl cis-trans isomerase)(PPIase)(Rotamase)(13 kDa FKBP)(FKBP-13) [Source:UniProtKB/Swiss-Prot;Acc:P26885]	0.719908
RABGAP1	ENST00000317419	Rab GTPase-activating protein 1 (Rab6 GTPase-activating protein GAPCenA)(GAP and centrosome-associated protein) [Source:UniProtKB/Swiss-Prot;Acc:Q9Y3P9]	0.720003
CFLAR	ENST00000309955	CASP8 and FADD-like apoptosis regulator Precursor (Cellular FLICE-like inhibitory protein)(c-FLIP)(Caspase-eight-related protein)(Casper)(Caspase-like apoptosis regulatory protein)(CLARP)(MACH-related inducer of toxicity)(MRIT)(Caspase homolog)(CASH)(Inhibitor of FLICE)(I-FLICE)(FADD-like antiapoptotic molecule 1)(FLAME-1)(Usurpin) [Contains CASP8 and FADD-like apoptosis regulator subunit p43;CAS…	0.720145
FLG	ENST00000368799	Filaggrin [Source:UniProtKB/Swiss-Prot;Acc:P20930]	0.720458
VWA3A	ENST00000389397	von Willebrand factor A domain-containing protein 3A Precursor [Source:UniProtKB/Swiss-Prot;Acc:A6NCI4]	0.720655
RAPGEF4	ENST00000397089	Rap guanine nucleotide exchange factor 4 (cAMP-regulated guanine nucleotide exchange factor II)(cAMP-GEFII)(Exchange factor directly activated by cAMP 2)(Epac 2) [Source:UniProtKB/Swiss-Prot;Acc:Q8WZA2]	0.720873
APOA1BP	ENST00000368235	Apolipoprotein A-I-binding protein Precursor (AI-BP)(YjeF N-terminal domain-containing protein 1) [Source:UniProtKB/Swiss-Prot;Acc:Q8NCW5]	0.721199
HSD17B7	ENST00000254521	3-keto-steroid reductase (EC 1.1.1.270)(Estradiol 17-beta-dehydrogenase 7)(EC 1.1.1.62)(17-beta-hydroxysteroid dehydrogenase 7)(17-beta-HSD 7) [Source:UniProtKB/Swiss-Prot;Acc:P56937]	0.721224
COX6B1	ENST00000246554	Cytochrome c oxidase subunit VIb isoform 1 (COX VIb-1) [Source:UniProtKB/Swiss-Prot;Acc:P14854]	0.721266
STBD1	ENST00000237642	Starch-binding domain-containing protein 1 (Genethonin-1) [Source:UniProtKB/Swiss-Prot;Acc:O95210]	0.721429
YIPF6	ENST00000374643	Protein YIPF6 (YIP1 family member 6) [Source:UniProtKB/Swiss-Prot;Acc:Q96EC8]	0.721794
SIGLEC8	ENST00000321424	Sialic acid-binding Ig-like lectin 8 Precursor (Siglec-8)(Sialoadhesin family member 2)(SAF-2)(CDw329)(CD329 antigen) [Source:UniProtKB/Swiss-Prot;Acc:Q9NYZ4]	0.721847
GPC2	ENST00000292377	Glypican-2 Precursor [Contains Secreted glypican-2] [Source:UniProtKB/Swiss-Prot;Acc:Q8N158]	0.722174
PDE1B	ENST00000394277	Calcium/calmodulin-dependent 3',5'-cyclic nucleotide phosphodiesterase 1B (Cam-PDE 1B)(EC 3.1.4.17)(63 kDa Cam-PDE) [Source:UniProtKB/Swiss-Prot;Acc:Q01064]	0.722364
SLC25A26	ENST00000354883	S-adenosylmethionine mitochondrial carrier protein (Mitochondrial S-adenosylmethionine transporter)(Solute carrier family 25 member 26) [Source:UniProtKB/Swiss-Prot;Acc:Q70HW3]	0.722473
LARS	ENST00000360930	Leucyl-tRNA synthetase, cytoplasmic (EC 6.1.1.4)(Leucine--tRNA ligase)(LeuRS) [Source:UniProtKB/Swiss-Prot;Acc:Q9P2J5]	0.722513
SLC35F2	ENST00000265836	Solute carrier family 35 member F2 [Source:UniProtKB/Swiss-Prot;Acc:Q8IXU6]	0.72267
HRH2	ENST00000231683	Histamine H2 receptor (H2R)(Gastric receptor I) [Source:UniProtKB/Swiss-Prot;Acc:P25021]	0.722814
SLC44A1	ENST00000343170	Choline transporter-like protein 1 (Solute carrier family 44 member 1)(CDw92)(CD92 antigen) [Source:UniProtKB/Swiss-Prot;Acc:Q8WWI5]	0.722826
AC145098.2-2	ENST00000329540	Uncharacterized protein KIAA1931 [Source:UniProtKB/Swiss-Prot;Acc:Q96PV7]	0.722831
AL133458.19	ENST00000356949	NA	0.722933
KRTCAP3	ENST00000288873	Keratinocytes-associated protein 3 (KCP-3) [Source:UniProtKB/Swiss-Prot;Acc:Q53RY4]	0.722998
FAM134C	ENST00000309428	Protein FAM134C [Source:UniProtKB/Swiss-Prot;Acc:Q86VR2]	0.723233
UBR4	ENST00000375218	E3 ubiquitin-protein ligase UBR4 (EC 6.3.2.-)(N-recognin-4)(Zinc finger UBR1-type protein 1)(Retinoblastoma-associated factor of 600 kDa)(600 kDa retinoblastoma protein-associated factor)(RBAF600)(p600) [Source:UniProtKB/Swiss-Prot;Acc:Q5T4S7]	0.723274
NXNL1	ENST00000301944	Nucleoredoxin-like protein 1 (Thioredoxin-like protein 6) [Source:UniProtKB/Swiss-Prot;Acc:Q96CM4]	0.723394
C11orf80	ENST00000346672	Putative uncharacterized protein C11orf80 [Source:UniProtKB/Swiss-Prot;Acc:Q8N6T0]	0.723451
AC092661.2	ENST00000394500	NA	0.723453
DNASE1L3	ENST00000394549	Deoxyribonuclease gamma Precursor (DNase gamma)(EC 3.1.21.-)(Deoxyribonuclease I-like 3)(DNase I-like 3)(DNase I homolog protein DHP2)(Liver and spleen DNase)(LS-DNase)(LSD) [Source:UniProtKB/Swiss-Prot;Acc:Q13609]	0.723497
KAZALD1	ENST00000370199	Kazal-type serine protease inhibitor domain-containing protein 1 Precursor [Source:UniProtKB/Swiss-Prot;Acc:Q96I82]	0.724121
RPS20	ENST00000009589	40S ribosomal protein S20 [Source:UniProtKB/Swiss-Prot;Acc:P60866]	0.72425
CEACAM19	ENST00000358777	Carcinoembryonic antigen-related cell adhesion molecule 19 Precursor (Carcinoembryonic antigen-like 1) [Source:UniProtKB/Swiss-Prot;Acc:Q7Z692]	0.724347
GPR87	ENST00000260843	Probable G-protein coupled receptor 87 (G-protein coupled receptor 95) [Source:UniProtKB/Swiss-Prot;Acc:Q9BY21]	0.72435
EIF4A2	ENST00000323963	Eukaryotic initiation factor 4A-II (eIF-4A-II)(eIF4A-II)(EC 3.6.1.-)(ATP-dependent RNA helicase eIF4A-2) [Source:UniProtKB/Swiss-Prot;Acc:Q14240]	0.724361
Y_RNA	ENST00000363300	Y RNA [Source:RFAM;Acc:RF00019]	0.724371
PADI4	ENST00000358829	Protein-arginine deiminase type-4 (EC 3.5.3.15)(Protein-arginine deiminase type IV)(Peptidylarginine deiminase IV)(HL-60 PAD) [Source:UniProtKB/Swiss-Prot;Acc:Q9UM07]	0.724422
UQCRB	ENST00000287022	Cytochrome b-c1 complex subunit 7 (Ubiquinol-cytochrome c reductase complex 14 kDa protein)(Complex III subunit 7)(Complex III subunit VII)(QP-C) [Source:UniProtKB/Swiss-Prot;Acc:P14927]	0.724505
NR4A1	ENST00000394825	Nuclear receptor subfamily 4 group A member 1 (Orphan nuclear receptor HMR)(Early response protein NAK1)(TR3 orphan receptor)(ST-59) [Source:UniProtKB/Swiss-Prot;Acc:P22736]	0.724551
RPS6	ENST00000397390	40S ribosomal protein S6 (Phosphoprotein NP33) [Source:UniProtKB/Swiss-Prot;Acc:P62753]	0.72462
LMBRD2	ENST00000296603	LMBR1 domain-containing protein 2 [Source:UniProtKB/Swiss-Prot;Acc:Q68DH5]	0.724745
AC100793.8	ENST00000360166	hypothetical LOC100190938 (LOC100190938), transcript variant 2, non-coding RNA [Source:RefSeq DNA;Acc:NR_024462]	0.725009
NNT	ENST00000344920	NAD(P) transhydrogenase, mitochondrial Precursor (EC 1.6.1.2)(Nicotinamide nucleotide transhydrogenase)(Pyridine nucleotide transhydrogenase) [Source:UniProtKB/Swiss-Prot;Acc:Q13423]	0.725299
CDS1	ENST00000295887	Phosphatidate cytidylyltransferase 1 (EC 2.7.7.41)(CDP-diglyceride pyrophosphorylase 1)(CDP-diglyceride synthetase 1)(CDP-diacylglycerol synthase 1)(CDS 1)(CTP:phosphatidate cytidylyltransferase 1)(CDP-DG synthetase 1)(CDP-DAG synthase 1) [Source:UniProtKB/Swiss-Prot;Acc:Q92903]	0.725344
MCCC2	ENST00000323375	Methylcrotonoyl-CoA carboxylase beta chain, mitochondrial Precursor (MCCase subunit beta)(EC 6.4.1.4)(3-methylcrotonyl-CoA:carbon dioxide ligase subunit beta)(3-methylcrotonyl-CoA carboxylase non-biotin-containing subunit)(3-methylcrotonyl-CoA carboxylase 2) [Source:UniProtKB/Swiss-Prot;Acc:Q9HCC0]	0.725444
ELOVL6	ENST00000302274	Elongation of very long chain fatty acids protein 6 (hELO2)(Fatty acyl-CoA elongase)(Long-chain fatty-acyl elongase) [Source:UniProtKB/Swiss-Prot;Acc:Q9H5J4]	0.725673
SH3BP1	ENST00000357436	SH3 domain-binding protein 1 (3BP-1) [Source:UniProtKB/Swiss-Prot;Acc:Q9Y3L3]	0.72569
RPTN	ENST00000316073	Repetin [Source:UniProtKB/Swiss-Prot;Acc:Q6XPR3]	0.726097
IMPAD1	ENST00000262644	Inositol monophosphatase 3 (EC 3.1.3.25)(Inositol-1(or 4)-monophosphatase 3)(IMPase 3)(IMP 3)(Myo-inositol monophosphatase A3)(Inositol monophosphatase domain-containing protein 1) [Source:UniProtKB/Swiss-Prot;Acc:Q9NX62]	0.726149
BAG1	ENST00000224112	BAG family molecular chaperone regulator 1 (BAG-1)(Bcl-2-associated athanogene 1)(Glucocorticoid receptor-associated protein RAP46) [Source:UniProtKB/Swiss-Prot;Acc:Q99933]	0.726154
LYL1	ENST00000264824	Protein lyl-1 (Lymphoblastic leukemia-derived sequence 1) [Source:UniProtKB/Swiss-Prot;Acc:P12980]	0.726221
FILIP1L	ENST00000331335	Filamin A-interacting protein 1-like (130 kDa GPBP-interacting protein)(90 kDa GPBP-interacting protein)(Protein down-regulated in ovarian cancer 1)(DOC-1) [Source:UniProtKB/Swiss-Prot;Acc:Q4L180]	0.726321
MRPS12	ENST00000402029	28S ribosomal protein S12, mitochondrial Precursor (S12mt)(MRP-S12)(MT-RPS12) [Source:UniProtKB/Swiss-Prot;Acc:O15235]	0.726424
KIAA0146	ENST00000297423	Uncharacterized protein KIAA0146 [Source:UniProtKB/Swiss-Prot;Acc:Q14159]	0.726567
ARL4D	ENST00000320033	ADP-ribosylation factor-like protein 4D (ADP-ribosylation factor-like protein 4L) [Source:UniProtKB/Swiss-Prot;Acc:P49703]	0.727012
RMND5A	ENST00000283632	Protein RMD5 homolog A [Source:UniProtKB/Swiss-Prot;Acc:Q9H871]	0.727428
INO80D	ENST00000403263	INO80 complex subunit D [Source:UniProtKB/Swiss-Prot;Acc:Q53TQ3]	0.727528
POMT1	ENST00000372228	Protein O-mannosyl-transferase 1 (EC 2.4.1.109)(Dolichyl-phosphate-mannose--protein mannosyltransferase 1) [Source:UniProtKB/Swiss-Prot;Acc:Q9Y6A1]	0.727571
RNF39	ENST00000376746	RING finger protein 39 (Protein HZFw) [Source:UniProtKB/Swiss-Prot;Acc:Q9H2S5]	0.727581
ATG2B	ENST00000359933	Autophagy-related protein 2 homolog B [Source:UniProtKB/Swiss-Prot;Acc:Q96BY7]	0.727581
P2RX6	ENST00000402329	P2X purinoceptor 6 (P2X6)(ATP receptor)(Purinergic receptor)(P2XM)(Purinergic receptor P2X-like 1) [Source:UniProtKB/Swiss-Prot;Acc:O15547]	0.72763
REEP2	ENST00000254901	Receptor expression-enhancing protein 2 [Source:UniProtKB/Swiss-Prot;Acc:Q9BRK0]	0.727651
ARID1A	ENST00000324856	AT-rich interactive domain-containing protein 1A (ARID domain-containing protein 1A)(SWI/SNF-related, matrix-associated, actin-dependent regulator of chromatin subfamily F member 1)(SWI-SNF complex protein p270)(B120)(SWI-like protein)(Osa homolog 1)(hOSA1)(hELD)(BRG1-associated factor 250)(BAF250)(BRG1-associated factor 250a)(BAF250A) [Source:UniProtKB/Swiss-Prot;Acc:O14497]	0.727741
GTF2IRD1	ENST00000265755	General transcription factor II-I repeat domain-containing protein 1 (GTF2I repeat domain-containing protein 1)(Muscle TFII-I repeat domain-containing protein 1)(General transcription factor III)(Slow-muscle-fiber enhancer-binding protein)(USE B1-binding protein)(MusTRD1/BEN)(Williams-Beuren syndrome chromosomal region 11 protein) [Source:UniProtKB/Swiss-Prot;Acc:Q9UHL9]	0.727899
KLHDC10	ENST00000335420	Kelch domain-containing protein 10 [Source:UniProtKB/Swiss-Prot;Acc:Q6PID8]	0.728026
ST7	ENST00000393451	Suppressor of tumorigenicity protein 7 (Protein HELG) [Source:UniProtKB/Swiss-Prot;Acc:Q9NRC1]	0.728088
BDKRB2	ENST00000306005	B2 bradykinin receptor (BK-2 receptor)(B2R) [Source:UniProtKB/Swiss-Prot;Acc:P30411]	0.728091
CAPN3	ENST00000318023	Calpain-3 (EC 3.4.22.54)(Calpain L3)(Calpain p94)(Calcium-activated neutral proteinase 3)(CANP 3)(Muscle-specific calcium-activated neutral protease 3)(New calpain 1)(nCL-1) [Source:UniProtKB/Swiss-Prot;Acc:P20807]	0.728138
GSK3A	ENST00000222330	Glycogen synthase kinase-3 alpha (GSK-3 alpha)(EC 2.7.11.26) [Source:UniProtKB/Swiss-Prot;Acc:P49840]	0.728295
GABRE	ENST00000370328	Gamma-aminobutyric acid receptor subunit epsilon Precursor (GABA(A) receptor subunit epsilon) [Source:UniProtKB/Swiss-Prot;Acc:P78334]	0.728608
ATF1	ENST00000262053	Cyclic AMP-dependent transcription factor ATF-1 (Activating transcription factor 1)(TREB36 protein) [Source:UniProtKB/Swiss-Prot;Acc:P18846]	0.72863
SDHD	ENST00000375549	Succinate dehydrogenase [ubiquinone] cytochrome b small subunit, mitochondrial Precursor (CybS)(Succinate-ubiquinone reductase membrane anchor subunit)(QPs3)(CII-4)(Succinate dehydrogenase complex subunit D)(Succinate-ubiquinone oxidoreductase cytochrome b small subunit) [Source:UniProtKB/Swiss-Prot;Acc:O14521]	0.728833
PGLYRP3	ENST00000290722	Peptidoglycan recognition protein I-alpha Precursor (PGRP-I-alpha)(Peptidoglycan recognition protein intermediate alpha)(PGLYRPIalpha)(Peptidoglycan recognition protein 3) [Source:UniProtKB/Swiss-Prot;Acc:Q96LB9]	0.729051
OTUB1	ENST00000301453	Ubiquitin thioesterase OTUB1 (EC 3.1.2.-)(Otubain-1)(OTU domain-containing ubiquitin aldehyde-binding protein 1)(Ubiquitin-specific-processing protease OTUB1)(Deubiquitinating enzyme OTUB1) [Source:UniProtKB/Swiss-Prot;Acc:Q96FW1]	0.729637
GLB1L2	ENST00000339772	Beta-galactosidase-1-like protein 2 Precursor (EC 3.2.1.-) [Source:UniProtKB/Swiss-Prot;Acc:Q8IW92]	0.729779
PRPF19	ENST00000227524	Pre-mRNA-processing factor 19 (PRP19/PSO4 homolog)(hPso4)(Nuclear matrix protein 200)(Senescence evasion factor) [Source:UniProtKB/Swiss-Prot;Acc:Q9UMS4]	0.730025
HOP	ENST00000317745	Homeodomain-only protein (Lung cancer-associated Y protein)(Odd homeobox protein 1)(Not expressed in choriocarcinoma protein 1) [Source:UniProtKB/Swiss-Prot;Acc:Q9BPY8]	0.730048
ACOT8	ENST00000372531	Acyl-coenzyme A thioesterase 8 (EC 3.1.2.27)(Choloyl-coenzyme A thioesterase)(Acyl-CoA thioesterase 8)(Peroxisomal acyl-coenzyme A thioester hydrolase 1)(PTE-1)(Peroxisomal long-chain acyl-CoA thioesterase 1)(HIV-Nef-associated acyl-CoA thioesterase)(Thioesterase II)(hTE)(hACTEIII)(hACTE-III)(PTE-2) [Source:UniProtKB/Swiss-Prot;Acc:O14734]	0.73009
PPAPDC3	ENST00000372264	Probable lipid phosphate phosphatase PPAPDC3 (EC 3.1.3.-)(Phosphatidic acid phosphatase type 2 domain-containing protein 3) [Source:UniProtKB/Swiss-Prot;Acc:Q8NBV4]	0.730244
CORO7	ENST00000251166	Coronin-7 (Crn7)(70 kDa WD repeat tumor rejection antigen homolog) [Source:UniProtKB/Swiss-Prot;Acc:P57737]	0.730258
AL162417.23-1	ENST00000310120	NA	0.730715
SRA1	ENST00000336283	Steroid receptor RNA activator 1 (Steroid receptor RNA activator protein)(SRAP) [Source:UniProtKB/Swiss-Prot;Acc:Q9HD15]	0.730821
LYPD5	ENST00000377950	Ly6/PLAUR domain-containing protein 5 Precursor [Source:UniProtKB/Swiss-Prot;Acc:Q6UWN5]	0.730897
ODF3B	ENST00000329363	Outer dense fiber protein 3B (Outer dense fiber protein 3-like protein 3) [Source:UniProtKB/Swiss-Prot;Acc:A8MYP8]	0.731026
WBP4	ENST00000379487	WW domain-binding protein 4 (WBP-4)(WW domain-containing-binding protein 4)(Formin-binding protein 21) [Source:UniProtKB/Swiss-Prot;Acc:O75554]	0.73112
C19orf56	ENST00000222190	UPF0139 membrane protein C19orf56 [Source:UniProtKB/Swiss-Prot;Acc:Q9Y284]	0.731198
PAIP2B	ENST00000244221	Polyadenylate-binding protein-interacting protein 2B (Poly(A)-binding protein-interacting protein 2B)(PABP-interacting protein 2B)(PAIP-2B) [Source:UniProtKB/Swiss-Prot;Acc:Q9ULR5]	0.731236
CYP4F22	ENST00000269703	Cytochrome P450 4F22 (EC 1.14.14.-) [Source:UniProtKB/Swiss-Prot;Acc:Q6NT55]	0.731455
PANK3	ENST00000239231	Pantothenate kinase 3 (EC 2.7.1.33)(Pantothenic acid kinase 3)(hPanK3) [Source:UniProtKB/Swiss-Prot;Acc:Q9H999]	0.731475
CD320	ENST00000301458	CD320 antigen Precursor (8D6 antigen)(FDC-signaling molecule 8D6)(FDC-SM-8D6)(Transcobalamin receptor)(TCblR)(CD320 antigen) [Source:UniProtKB/Swiss-Prot;Acc:Q9NPF0]	0.731577
OSM	ENST00000215781	Oncostatin-M Precursor (OSM) [Source:UniProtKB/Swiss-Prot;Acc:P13725]	0.731603
AC005915.1	ENST00000296662	Glutaredoxin-like protein YDR286C homolog [Source:UniProtKB/Swiss-Prot;Acc:A6NC05]	0.73161
SCYL3	ENST00000367771	Protein-associating with the carboxyl-terminal domain of ezrin (Ezrin-binding protein PACE-1)(SCY1-like protein 3) [Source:UniProtKB/Swiss-Prot;Acc:Q8IZE3]	0.731618
RPS9	ENST00000402367	40S ribosomal protein S9 [Source:UniProtKB/Swiss-Prot;Acc:P46781]	0.731821
TRIM4	ENST00000355947	Tripartite motif-containing protein 4 (RING finger protein 87) [Source:UniProtKB/Swiss-Prot;Acc:Q9C037]	0.731988
GALNT7	ENST00000265000	N-acetylgalactosaminyltransferase 7 (EC 2.4.1.-)(Polypeptide GalNAc transferase 7)(pp-GaNTase 7)(GalNAc-T7)(Protein-UDP acetylgalactosaminyltransferase 7)(UDP-GalNAc:polypeptide N-acetylgalactosaminyltransferase 7) [Source:UniProtKB/Swiss-Prot;Acc:Q86SF2]	0.732018
UGT1A8	ENST00000354728	UDP-glucuronosyltransferase 1-8 Precursor (EC 2.4.1.17)(UDP-glucuronosyltransferase 1A8)(UDPGT)(UGT1*8)(UGT1-08)(UGT1.8)(UGT-1H)(UGT1H) [Source:UniProtKB/Swiss-Prot;Acc:Q9HAW9]	0.732115
QRSL1	ENST00000369046	Glutamyl-tRNA(Gln) amidotransferase subunit A homolog (EC 6.3.5.-)(Glutaminyl-tRNA synthase-like protein 1) [Source:UniProtKB/Swiss-Prot;Acc:Q9H0R6]	0.732142
MTPN	ENST00000393085	Myotrophin (Protein V-1) [Source:UniProtKB/Swiss-Prot;Acc:P58546]	0.73219
BCL2L10	ENST00000260442	Apoptosis regulator Bcl-B (Bcl-2-like 10 protein)(Bcl2-L-10)(Anti-apoptotic protein NrH) [Source:UniProtKB/Swiss-Prot;Acc:Q9HD36]	0.732225
HLA-E	ENST00000376628	major histocompatibility complex, class I, E precursor [Source:RefSeq peptide;Acc:NP_005507]	0.732252
SERINC3	ENST00000255175	Serine incorporator 3 (Tumor differentially expressed protein 1) [Source:UniProtKB/Swiss-Prot;Acc:Q13530]	0.732253
ATP5L	ENST00000300688	ATP synthase subunit g, mitochondrial (ATPase subunit g) [Source:UniProtKB/Swiss-Prot;Acc:O75964]	0.7324
RPS19P3	ENST00000221975	40S ribosomal protein S19 [Source:UniProtKB/Swiss-Prot;Acc:P39019]	0.732615
SLC38A1	ENST00000398637	Sodium-coupled neutral amino acid transporter 1 (Amino acid transporter A1)(System A amino acid transporter 1)(System N amino acid transporter 1)(N-system amino acid transporter 2)(Solute carrier family 38 member 1) [Source:UniProtKB/Swiss-Prot;Acc:Q9H2H9]	0.732639
ZNF431	ENST00000311048	Zinc finger protein 431 [Source:UniProtKB/Swiss-Prot;Acc:Q8TF32]	0.732678
COCH	ENST00000382493	Cochlin Precursor (COCH-5B2) [Source:UniProtKB/Swiss-Prot;Acc:O43405]	0.732733
LILRA4	ENST00000291759	Leukocyte immunoglobulin-like receptor subfamily A member 4 Precursor (Immunoglobulin-like transcript 7)(ILT-7)(CD85 antigen-like family member G)(CD85g antigen) [Source:UniProtKB/Swiss-Prot;Acc:P59901]	0.73304
HSPB3	ENST00000302005	Heat shock protein beta-3 (HspB3)(Heat shock 17 kDa protein) [Source:UniProtKB/Swiss-Prot;Acc:Q12988]	0.733548
P2RX7	ENST00000261826	P2X purinoceptor 7 (P2X7)(ATP receptor)(Purinergic receptor)(P2Z receptor) [Source:UniProtKB/Swiss-Prot;Acc:Q99572]	0.733634
CFC1	ENST00000259216	Cryptic protein Precursor [Source:UniProtKB/Swiss-Prot;Acc:Q9GZR3]	0.733747
C19orf57	ENST00000346736	Uncharacterized protein C19orf57 (Pre-T/NK cell-associated protein 3B3) [Source:UniProtKB/Swiss-Prot;Acc:Q0VDD7]	0.733781
PRRT2	ENST00000300797	Proline-rich transmembrane protein 2 [Source:UniProtKB/Swiss-Prot;Acc:Q7Z6L0]	0.734002
IBSP	ENST00000226284	Bone sialoprotein 2 Precursor (Bone sialoprotein II)(BSP II)(Cell-binding sialoprotein)(Integrin-binding sialoprotein) [Source:UniProtKB/Swiss-Prot;Acc:P21815]	0.734092
BDKRB1	ENST00000216629	B1 bradykinin receptor (BK-1 receptor)(B1R) [Source:UniProtKB/Swiss-Prot;Acc:P46663]	0.734164
SAMD4B	ENST00000314471	Sterile alpha motif domain-containing protein 4B [Source:UniProtKB/Swiss-Prot;Acc:Q5PRF9]	0.734218
DHRSX	ENST00000381223	Dehydrogenase/reductase SDR family member on chromosome X Precursor (EC 1.1.-.-)(DHRSXY) [Source:UniProtKB/Swiss-Prot;Acc:Q8N5I4]	0.734282
CLYBL	ENST00000376360	Citrate lyase subunit beta-like protein, mitochondrial Precursor (Citrate lyase beta-like)(EC 4.1.-.-) [Source:UniProtKB/Swiss-Prot;Acc:Q8N0X4]	0.734367
SIRT2	ENST00000358931	NAD-dependent deacetylase sirtuin-2 (EC 3.5.1.-)(SIR2-like protein 2)(SIR2-like) [Source:UniProtKB/Swiss-Prot;Acc:Q8IXJ6]	0.734398
IQCC	ENST00000291358	IQ domain-containing protein C [Source:UniProtKB/Swiss-Prot;Acc:Q4KMZ1]	0.734413
CCL13	ENST00000225844	C-C motif chemokine 13 Precursor (Small-inducible cytokine A13)(Monocyte chemoattractant protein 4)(Monocyte chemotactic protein 4)(MCP-4)(CK-beta-10)(NCC-1) [Contains C-C motif chemokine 13, long chain;C-C motif chemokine 13, medium chain;C-C motif chemokine 13, short chain] [Source:UniProtKB/Swiss-Prot;Acc:Q99616]	0.7348
UBR2	ENST00000372901	E3 ubiquitin-protein ligase UBR2 (EC 6.3.2.-)(N-recognin-2)(Ubiquitin-protein ligase E3-alpha-2)(Ubiquitin-protein ligase E3-alpha-II) [Source:UniProtKB/Swiss-Prot;Acc:Q8IWV8]	0.735055
SLC37A4	ENST00000357590	Glucose-6-phosphate translocase (Glucose-5-phosphate transporter)(Solute carrier family 37 member 4) [Source:UniProtKB/Swiss-Prot;Acc:O43826]	0.735804
SEMA6A	ENST00000282394	Semaphorin-6A Precursor (Semaphorin VIA)(Sema VIA)(Semaphorin-6A-1)(SEMA6A-1) [Source:UniProtKB/Swiss-Prot;Acc:Q9H2E6]	0.735822
NSDHL	ENST00000370274	Sterol-4-alpha-carboxylate 3-dehydrogenase, decarboxylating (EC 1.1.1.170)(Protein H105e3) [Source:UniProtKB/Swiss-Prot;Acc:Q15738]	0.735885
AL022341.6	ENST00000356631	NA	0.736119
MCC	ENST00000408903	Colorectal mutant cancer protein (Protein MCC) [Source:UniProtKB/Swiss-Prot;Acc:P23508]	0.7364
CA11	ENST00000084798	Carbonic anhydrase-related protein 11 Precursor (CA-RP XI)(CARP XI)(CA-XI)(Carbonic anhydrase-related protein 2)(CARP-2)(CA-RP II) [Source:UniProtKB/Swiss-Prot;Acc:O75493]	0.736465
PLEKHG5	ENST00000377737	Pleckstrin homology domain-containing family G member 5 (Guanine nucleotide exchange factor 720)(GEF720) [Source:UniProtKB/Swiss-Prot;Acc:O94827]	0.736475
SEMA4D	ENST00000356444	Semaphorin-4D Precursor (BB18)(A8)(GR3)(CD100 antigen) [Source:UniProtKB/Swiss-Prot;Acc:Q92854]	0.73651
SCRN2	ENST00000407215	Secernin-2 [Source:UniProtKB/Swiss-Prot;Acc:Q96FV2]	0.737303
GP9	ENST00000307395	Platelet glycoprotein IX Precursor (GPIX)(CD42a antigen) [Source:UniProtKB/Swiss-Prot;Acc:P14770]	0.737319
ACAP1	ENST00000158762	ARFGAP with coiled-coil, ANK repeat and PH domain-containing protein 1 (Centaurin-beta-1)(Cnt-b1) [Source:UniProtKB/Swiss-Prot;Acc:Q15027]	0.737454
PROCR	ENST00000374477	Endothelial protein C receptor Precursor (Endothelial cell protein C receptor)(Activated protein C receptor)(APC receptor)(CD201 antigen) [Source:UniProtKB/Swiss-Prot;Acc:Q9UNN8]	0.737734
SMAD1	ENST00000394092	Mothers against decapentaplegic homolog 1 (Mothers against DPP homolog 1)(Mad-related protein 1)(SMAD 1)(hSMAD1)(Transforming growth factor-beta-signaling protein 1)(BSP-1)(JV4-1) [Source:UniProtKB/Swiss-Prot;Acc:Q15797]	0.737799
ASH1L	ENST00000368346	Probable histone-lysine N-methyltransferase ASH1L (EC 2.1.1.43)(Absent small and homeotic disks protein 1 homolog)(ASH1-like protein)(huASH1)(Lysine N-methyltransferase 2H) [Source:UniProtKB/Swiss-Prot;Acc:Q9NR48]	0.737851
AKAP9	ENST00000359028	A-kinase anchor protein 9 (Protein kinase A-anchoring protein 9)(PRKA9)(A-kinase anchor protein 450 kDa)(AKAP 450)(A-kinase anchor protein 350 kDa)(AKAP 350)(hgAKAP 350)(AKAP 120-like protein)(Protein hyperion)(Protein yotiao)(Centrosome- and Golgi-localized PKN-associated protein)(CG-NAP) [Source:UniProtKB/Swiss-Prot;Acc:Q99996]	0.738001
HEATR5B	ENST00000354531	HEAT repeat-containing protein 5B [Source:UniProtKB/Swiss-Prot;Acc:Q9P2D3]	0.738161
ETFDH	ENST00000355672	Electron transfer flavoprotein-ubiquinone oxidoreductase, mitochondrial Precursor (ETF-ubiquinone oxidoreductase)(ETF-QO)(EC 1.5.5.1)(Electron-transferring-flavoprotein dehydrogenase)(ETF dehydrogenase) [Source:UniProtKB/Swiss-Prot;Acc:Q16134]	0.738236
LRPAP1	ENST00000296325	Alpha-2-macroglobulin receptor-associated protein Precursor (Alpha-2-MRAP)(Low density lipoprotein receptor-related protein-associated protein 1)(RAP) [Source:UniProtKB/Swiss-Prot;Acc:P30533]	0.738237
FLVCR1	ENST00000366971	Feline leukemia virus subgroup C receptor-related protein 1 (Feline leukemia virus subgroup C receptor)(hFLVCR) [Source:UniProtKB/Swiss-Prot;Acc:Q9Y5Y0]	0.738439
PPP3CA	ENST00000323055	Serine/threonine-protein phosphatase 2B catalytic subunit alpha isoform (EC 3.1.3.16)(Calmodulin-dependent calcineurin A subunit alpha isoform)(CAM-PRP catalytic subunit) [Source:UniProtKB/Swiss-Prot;Acc:Q08209]	0.738462
MAT1A	ENST00000372206	S-adenosylmethionine synthetase isoform type-1 (AdoMet synthetase 1)(EC 2.5.1.6)(Methionine adenosyltransferase 1)(MAT 1)(Methionine adenosyltransferase I/III)(MAT-I/III) [Source:UniProtKB/Swiss-Prot;Acc:Q00266]	0.738562
LAMA5	ENST00000370691	Laminin subunit alpha-5 Precursor [Source:UniProtKB/Swiss-Prot;Acc:O15230]	0.73908
ABI3	ENST00000225941	ABI gene family member 3 (New molecule including SH3)(Nesh) [Source:UniProtKB/Swiss-Prot;Acc:Q9P2A4]	0.739088
APOD	ENST00000343267	Apolipoprotein D Precursor (Apo-D)(ApoD) [Source:UniProtKB/Swiss-Prot;Acc:P05090]	0.739097
GPR161	ENST00000367838	Probable G-protein coupled receptor 161 (G-protein coupled receptor RE2) [Source:UniProtKB/Swiss-Prot;Acc:Q8N6U8]	0.739509
ATP5D	ENST00000215375	ATP synthase subunit delta, mitochondrial Precursor (F-ATPase delta subunit) [Source:UniProtKB/Swiss-Prot;Acc:P30049]	0.739517
GFOD1	ENST00000379284	Glucose-fructose oxidoreductase domain-containing protein 1 Precursor (EC 1.-.-.-) [Source:UniProtKB/Swiss-Prot;Acc:Q9NXC2]	0.739579
TMEM126B	ENST00000358867	Transmembrane protein 126B [Source:UniProtKB/Swiss-Prot;Acc:Q8IUX1]	0.739617
TMEM45B	ENST00000281441	Transmembrane protein 45B [Source:UniProtKB/Swiss-Prot;Acc:Q96B21]	0.739745
TMED1	ENST00000214869	Transmembrane emp24 domain-containing protein 1 Precursor (Interleukin-1 receptor-like 1 ligand)(Putative T1/ST2 receptor-binding protein) [Source:UniProtKB/Swiss-Prot;Acc:Q13445]	0.739888
F12	ENST00000253496	Coagulation factor XII Precursor (EC 3.4.21.38)(Hageman factor)(HAF) [Contains Coagulation factor XIIa heavy chain;Beta-factor XIIa part 1;Beta-factor XIIa part 2;Coagulation factor XIIa light chain] [Source:UniProtKB/Swiss-Prot;Acc:P00748]	0.739951
AC012100.1	ENST00000261854	Signal peptide peptidase-like 2A (Protein SPP-like 2A)(Protein SPPL2a)(EC 3.4.23.-)(Intramembrane protease 3)(IMP3)(Presenilin-like protein 2) [Source:UniProtKB/Swiss-Prot;Acc:Q8TCT8]	0.739972
CRY2	ENST00000263762	Cryptochrome-2 [Source:UniProtKB/Swiss-Prot;Acc:Q49AN0]	0.740058
SAMD13	ENST00000370668	Sterile alpha motif domain-containing protein 13 [Source:UniProtKB/Swiss-Prot;Acc:Q5VXD3]	0.740117
AL137067.7-2	ENST00000409686	NA	0.740118
AKD2	ENST00000285397	Coiled-coil domain-containing protein C6orf199 [Source:UniProtKB/Swiss-Prot;Acc:Q5TCS8]	0.740175
SMURF1	ENST00000394240	E3 ubiquitin-protein ligase SMURF1 (hSMURF1)(EC 6.3.2.-)(SMAD ubiquitination regulatory factor 1)(SMAD-specific E3 ubiquitin-protein ligase 1) [Source:UniProtKB/Swiss-Prot;Acc:Q9HCE7]	0.740224
PACSIN1	ENST00000374043	Protein kinase C and casein kinase substrate in neurons protein 1 [Source:UniProtKB/Swiss-Prot;Acc:Q9BY11]	0.740364
C11orf16	ENST00000326053	Uncharacterized protein C11orf16 [Source:UniProtKB/Swiss-Prot;Acc:Q9NQ32]	0.740489
PEX12	ENST00000225873	Peroxisome assembly protein 12 (Peroxin-12)(Peroxisome assembly factor 3)(PAF-3) [Source:UniProtKB/Swiss-Prot;Acc:O00623]	0.740664
FNBP1L	ENST00000370256	Formin-binding protein 1-like (Transducer of Cdc42-dependent actin assembly protein 1)(Toca-1) [Source:UniProtKB/Swiss-Prot;Acc:Q5T0N5]	0.740738
PDE5A	ENST00000264805	cGMP-specific 3',5'-cyclic phosphodiesterase (EC 3.1.4.35)(cGMP-binding cGMP-specific phosphodiesterase)(CGB-PDE) [Source:UniProtKB/Swiss-Prot;Acc:O76074]	0.740986
PLA2R1	ENST00000392771	Secretory phospholipase A2 receptor Precursor (PLA2-R)(PLA2R)(180 kDa secretory phospholipase A2 receptor)(M-type receptor) [Contains Soluble secretory phospholipase A2 receptor(Soluble PLA2-R)(Soluble PLA2R)] [Source:UniProtKB/Swiss-Prot;Acc:Q13018]	0.741012
C19orf28	ENST00000389395	Uncharacterized MFS-type transporter C19orf28 [Source:UniProtKB/Swiss-Prot;Acc:Q6NUT3]	0.741137
IL20	ENST00000367096	Interleukin-20 Precursor (IL-20)(Four alpha helix cytokine Zcyto10) [Source:UniProtKB/Swiss-Prot;Acc:Q9NYY1]	0.74118
ADAM9	ENST00000302458	ADAM 9 Precursor (EC 3.4.24.-)(A disintegrin and metalloproteinase domain 9)(Metalloprotease/disintegrin/cysteine-rich protein 9)(Myeloma cell metalloproteinase)(Meltrin-gamma)(Cellular disintegrin-related protein) [Source:UniProtKB/Swiss-Prot;Acc:Q13443]	0.741199
PPFIA3	ENST00000334186	Liprin-alpha-3 (Protein tyrosine phosphatase receptor type f polypeptide-interacting protein alpha-3)(PTPRF-interacting protein alpha-3) [Source:UniProtKB/Swiss-Prot;Acc:O75145]	0.741363
NPEPPS	ENST00000322157	Puromycin-sensitive aminopeptidase (PSA)(EC 3.4.11.-) [Source:UniProtKB/Swiss-Prot;Acc:P55786]	0.741452
CD164	ENST00000368961	Putative mucin core protein 24 Precursor (Multi-glycosylated core protein 24)(MGC-24)(MUC-24)(CD164 antigen) [Source:UniProtKB/Swiss-Prot;Acc:Q04900]	0.741501
FAM87B	ENST00000326734	Protein FAM87B [Source:UniProtKB/Swiss-Prot;Acc:Q8N852]	0.741573
FLT1	ENST00000282397	Vascular endothelial growth factor receptor 1 Precursor (VEGFR-1)(EC 2.7.10.1)(Vascular permeability factor receptor)(Tyrosine-protein kinase receptor FLT)(Flt-1)(Tyrosine-protein kinase FRT)(Fms-like tyrosine kinase 1) [Source:UniProtKB/Swiss-Prot;Acc:P17948]	0.741671
GALNT2	ENST00000366672	Polypeptide N-acetylgalactosaminyltransferase 2 (EC 2.4.1.41)(Polypeptide GalNAc transferase 2)(pp-GaNTase 2)(GalNAc-T2)(Protein-UDP acetylgalactosaminyltransferase 2)(UDP-GalNAc:polypeptide N-acetylgalactosaminyltransferase 2) [Contains Polypeptide N-acetylgalactosaminyltransferase 2 soluble form] [Source:UniProtKB/Swiss-Prot;Acc:Q10471]	0.74187
BCAM	ENST00000270233	Lutheran blood group glycoprotein Precursor (B-CAM cell surface glycoprotein)(Auberger B antigen)(F8/G253 antigen)(CD239 antigen) [Source:UniProtKB/Swiss-Prot;Acc:P50895]	0.741948
C4orf49	ENST00000398955	Ovary-specific acidic protein (Corneal endothelium specific protein 1) [Source:UniProtKB/Swiss-Prot;Acc:Q8TDB4]	0.741956
SLC46A3	ENST00000399547	Solute carrier family 46 member 3 Precursor [Source:UniProtKB/Swiss-Prot;Acc:Q7Z3Q1]	0.741987
PDIA4	ENST00000286091	Protein disulfide-isomerase A4 Precursor (EC 5.3.4.1)(Protein ERp-72)(ERp72) [Source:UniProtKB/Swiss-Prot;Acc:P13667]	0.742007
ENTPD2	ENST00000355097	Ectonucleoside triphosphate diphosphohydrolase 2 (NTPDase 2)(Ecto-ATPase)(EC 3.6.1.-)(CD39 antigen-like 1) [Source:UniProtKB/Swiss-Prot;Acc:Q9Y5L3]	0.742111
TOLLIP	ENST00000382211	Toll-interacting protein [Source:UniProtKB/Swiss-Prot;Acc:Q9H0E2]	0.742443
PAQR6	ENST00000292291	Progestin and adipoQ receptor family member 6 (Progestin and adipoQ receptor family member VI) [Source:UniProtKB/Swiss-Prot;Acc:Q6TCH4]	0.742784
SDR9C7	ENST00000293502	Orphan short-chain dehydrogenase/reductase (SDR-O)(RDH-S)(EC 1.1.1.-) [Source:UniProtKB/Swiss-Prot;Acc:Q8NEX9]	0.74288
P2RY1	ENST00000407427	P2Y purinoceptor 1 (P2Y1)(Purinergic receptor)(ATP receptor) [Source:UniProtKB/Swiss-Prot;Acc:P47900]	0.742946
LIPE	ENST00000244289	Hormone-sensitive lipase (HSL)(EC 3.1.1.79) [Source:UniProtKB/Swiss-Prot;Acc:Q05469]	0.743
TM7SF3	ENST00000343028	Transmembrane 7 superfamily member 3 Precursor (Seven span transmembrane protein) [Source:UniProtKB/Swiss-Prot;Acc:Q9NS93]	0.743068
INTS10	ENST00000397977	Integrator complex subunit 10 (Int10) [Source:UniProtKB/Swiss-Prot;Acc:Q9NVR2]	0.74315
SIRPB1	ENST00000340424	Signal-regulatory protein beta-1 isoform 3 Precursor (SIRP-beta-1 isoform 3) [Source:UniProtKB/Swiss-Prot;Acc:Q5TFQ8]	0.74316
XAGE2	ENST00000286049	G antigen family D member 3 (Protein XAGE-2)(Cancer/testis antigen 12.2)(CT12.2) [Source:UniProtKB/Swiss-Prot;Acc:Q96GT9]	0.743273
BTBD10	ENST00000278174	BTB/POZ domain-containing protein 10 [Source:UniProtKB/Swiss-Prot;Acc:Q9BSF8]	0.743801
TMED5	ENST00000370282	Transmembrane emp24 domain-containing protein 5 Precursor [Source:UniProtKB/Swiss-Prot;Acc:Q9Y3A6]	0.74397
GRPEL2	ENST00000329271	GrpE protein homolog 2, mitochondrial Precursor (Mt-GrpE#2) [Source:UniProtKB/Swiss-Prot;Acc:Q8TAA5]	0.743976
GTPBP10	ENST00000222511	GTP-binding protein 10 (Protein obg homolog 2)(ObgH2) [Source:UniProtKB/Swiss-Prot;Acc:A4D1E9]	0.743977
ACP2	ENST00000256997	Lysosomal acid phosphatase Precursor (LAP)(EC 3.1.3.2) [Source:UniProtKB/Swiss-Prot;Acc:P11117]	0.744043
ETV7	ENST00000339796	Transcription factor ETV7 (Transcription factor Tel-2)(ETS-related protein Tel2)(Tel-related Ets factor) [Source:UniProtKB/Swiss-Prot;Acc:Q9Y603]	0.744093
OR1F2P	ENST00000366390	olfactory receptor, family 1, subfamily F, member 2 (OR1F2P), non-coding RNA [Source:RefSeq DNA;Acc:NR_002169]	0.744121
FOXO6	ENST00000372591	Forkhead box protein O6 [Source:UniProtKB/Swiss-Prot;Acc:A8MYZ6]	0.744125
GIPC1	ENST00000351277	PDZ domain-containing protein GIPC1 (RGS19-interacting protein 1)(GAIP C-terminus-interacting protein)(RGS-GAIP-interacting protein)(Tax interaction protein 2)(TIP-2) [Source:UniProtKB/Swiss-Prot;Acc:O14908]	0.744196
CSDE1	ENST00000339438	Cold shock domain-containing protein E1 (UNR protein)(N-ras upstream gene protein) [Source:UniProtKB/Swiss-Prot;Acc:O75534]	0.74431
C1orf43	ENST00000368518	Uncharacterized protein C1orf43 (Hepatitis C virus NS5A-transactivated protein 4)(HCV NS5A-transactivated protein 4)(Protein NICE-3)(S863-3) [Source:UniProtKB/Swiss-Prot;Acc:Q9BWL3]	0.744388
PRLH	ENST00000165524	Prolactin-releasing peptide Precursor (PrRP)(Prolactin-releasing hormone) [Contains Prolactin-releasing peptide PrRP31;Prolactin-releasing peptide PrRP20] [Source:UniProtKB/Swiss-Prot;Acc:P81277]	0.74444
KCTD21	ENST00000340067	BTB/POZ domain-containing protein KCTD21 [Source:UniProtKB/Swiss-Prot;Acc:Q4G0X4]	0.744591
FAM62B	ENST00000275418	Extended synaptotagmin-2 (E-Syt2)(Chr2Syt)(Protein FAM62B) [Source:UniProtKB/Swiss-Prot;Acc:A0FGR8]	0.744853
C11orf20	ENST00000328404	Uncharacterized protein DKFZp566E164 [Source:UniProtKB/Swiss-Prot;Acc:Q9NTU4]	0.744919
SNCAIP	ENST00000379538	Synphilin-1 (Alpha-synuclein-interacting protein) [Source:UniProtKB/Swiss-Prot;Acc:Q9Y6H5]	0.744937
BCAP31	ENST00000345046	B-cell receptor-associated protein 31 (BCR-associated protein Bap31)(p28 Bap31)(Protein CDM)(6C6-AG tumor-associated antigen) [Source:UniProtKB/Swiss-Prot;Acc:P51572]	0.74495
KIR2DL4	ENST00000359085	Killer cell immunoglobulin-like receptor 2DL4 Precursor (MHC class I NK cell receptor KIR103AS)(Killer cell inhibitory receptor 103AS)(KIR-103AS)(G9P)(CD158 antigen-like family member D)(CD158d antigen) [Source:UniProtKB/Swiss-Prot;Acc:Q99706]	0.744951
CLN5	ENST00000377453	Ceroid-lipofuscinosis neuronal protein 5 Precursor (Protein CLN5) [Source:UniProtKB/Swiss-Prot;Acc:O75503]	0.744973
MRPL35	ENST00000254644	39S ribosomal protein L35, mitochondrial Precursor (L35mt)(MRP-L35) [Source:UniProtKB/Swiss-Prot;Acc:Q9NZE8]	0.744999
NDUFA11	ENST00000308961	NADH dehydrogenase [ubiquinone] 1 alpha subcomplex subunit 11 (NADH-ubiquinone oxidoreductase subunit B14.7)(Complex I-B14.7)(CI-B14.7) [Source:UniProtKB/Swiss-Prot;Acc:Q86Y39]	0.745109
CCL3L1	ENST00000394470	C-C motif chemokine 3-like 1 Precursor (Small-inducible cytokine A3-like 1)(Tonsillar lymphocyte LD78 beta protein)(LD78-beta(1-70))(G0/G1 switch regulatory protein 19-2)(G0S19-2 protein)(PAT 464.2) [Contains LD78-beta(3-70);LD78-beta(5-70)] [Source:UniProtKB/Swiss-Prot;Acc:P16619]	0.745238
CLDN5	ENST00000329916	Claudin-5 (Transmembrane protein deleted in VCFS)(TMDVCF) [Source:UniProtKB/Swiss-Prot;Acc:O00501]	0.745245
MAPK15	ENST00000322233	Mitogen-activated protein kinase 15 (EC 2.7.11.24)(Extracellular signal-regulated kinase 8) [Source:UniProtKB/Swiss-Prot;Acc:Q8TD08]	0.745259
APP	ENST00000355226	Amyloid beta A4 protein Precursor (Alzheimer disease amyloid protein)(ABPP)(APPI)(APP)(PreA4)(Cerebral vascular amyloid peptide)(CVAP)(Protease nexin-II)(PN-II) [Contains Soluble APP-alpha(S-APP-alpha);Soluble APP-beta(S-APP-beta);C99;Beta-amyloid protein 42(Beta-APP42);Beta-amyloid protein 40(Beta-APP40);C83;P3(42);P3(40);Gamma-secretase C-terminal fragment 59(Gamma-CTF(59))(Amyloid intracellula…	0.745285
KCNS1	ENST00000306117	Potassium voltage-gated channel subfamily S member 1 (Delayed-rectifier K(+) channel alpha subunit 1)(Voltage-gated potassium channel subunit Kv9.1) [Source:UniProtKB/Swiss-Prot;Acc:Q96KK3]	0.745344
TCF15	ENST00000246080	Transcription factor 15 (bHLH-EC2 protein)(Paraxis) [Source:UniProtKB/Swiss-Prot;Acc:Q12870]	0.745344
GSTO2	ENST00000369708	Glutathione S-transferase omega-2 (EC 2.5.1.18)(GSTO-2) [Source:UniProtKB/Swiss-Prot;Acc:Q9H4Y5]	0.745351
GIMAP1	ENST00000307194	GTPase IMAP family member 1 (Immunity-associated protein 1)(hIMAP1) [Source:UniProtKB/Swiss-Prot;Acc:Q8WWP7]	0.745404
TLR10	ENST00000361424	Toll-like receptor 10 Precursor (CD290 antigen) [Source:UniProtKB/Swiss-Prot;Acc:Q9BXR5]	0.745493
NDUFB5	ENST00000259037	NADH dehydrogenase [ubiquinone] 1 beta subcomplex subunit 5, mitochondrial Precursor (NADH-ubiquinone oxidoreductase SGDH subunit)(Complex I-SGDH)(CI-SGDH) [Source:UniProtKB/Swiss-Prot;Acc:O43674]	0.745547
ZNF680	ENST00000380870	Zinc finger protein 680 [Source:UniProtKB/Swiss-Prot;Acc:Q8NEM1]	0.745575
MUC5AC	ENST00000358378	Mucin-5AC Precursor; Fragments (Mucin-5 subtype AC, tracheobronchial)(Tracheobronchial mucin)(TBM)(Major airway glycoprotein)(Gastric mucin)(Lewis B blood group antigen)(LeB) [Source:UniProtKB/Swiss-Prot;Acc:P98088]	0.745584
OR3A3	ENST00000291231	Olfactory receptor 3A3 (Olfactory receptor 17-201)(OR17-201) [Source:UniProtKB/Swiss-Prot;Acc:P47888]	0.745618
RPS3P3	ENST00000278572	40S ribosomal protein S3 [Source:UniProtKB/Swiss-Prot;Acc:P23396]	0.745679
PRKRIR	ENST00000260045	52 kDa repressor of the inhibitor of the protein kinase (p58IPK-interacting protein)(58 kDa interferon-induced protein kinase-interacting protein)(P52rIPK)(Death-associated protein 4)(THAP domain-containing protein 0) [Source:UniProtKB/Swiss-Prot;Acc:O43422]	0.745732
AC008734.7	ENST00000380951	Putative uncharacterized protein ENSP00000370338 [Source:UniProtKB/TrEMBL;Acc:A6NDE3]	0.745831
TOMM7	ENST00000396557	Mitochondrial import receptor subunit TOM7 homolog (Translocase of outer membrane 7 kDa subunit homolog) [Source:UniProtKB/Swiss-Prot;Acc:Q9P0U1]	0.745966
XKR6	ENST00000297303	XK-related protein 6 [Source:UniProtKB/Swiss-Prot;Acc:Q5GH73]	0.746009
AGPAT3	ENST00000398058	1-acyl-sn-glycerol-3-phosphate acyltransferase gamma (EC 2.3.1.51)(1-AGP acyltransferase 3)(1-AGPAT 3)(Lysophosphatidic acid acyltransferase gamma)(LPAAT-gamma)(1-acylglycerol-3-phosphate O-acyltransferase 3) [Source:UniProtKB/Swiss-Prot;Acc:Q9NRZ7]	0.746118
NEO1	ENST00000379842	Neogenin Precursor [Source:UniProtKB/Swiss-Prot;Acc:Q92859]	0.746209
WDR74	ENST00000278856	WD repeat-containing protein 74 (NOP seven-associated protein 1) [Source:UniProtKB/Swiss-Prot;Acc:Q6RFH5]	0.746284
C8orf42	ENST00000324079	Uncharacterized protein C8orf42 (Protein INM01) [Source:UniProtKB/Swiss-Prot;Acc:Q86YL5]	0.746293
NANOS3	ENST00000397555	Nanos homolog 3 [Source:UniProtKB/Swiss-Prot;Acc:P60323]	0.746459
UCN3	ENST00000380433	Urocortin-3 Precursor (Urocortin III)(Ucn III)(Stresscopin) [Source:UniProtKB/Swiss-Prot;Acc:Q969E3]	0.746789
RLN3	ENST00000306622	Relaxin-3 Precursor (Prorelaxin H3)(Insulin-like peptide INSL7)(Insulin-like peptide 7) [Contains Relaxin-3 B chain;Relaxin-3 A chain] [Source:UniProtKB/Swiss-Prot;Acc:Q8WXF3]	0.746857
RPS6	ENST00000315377	40S ribosomal protein S6 (Phosphoprotein NP33) [Source:UniProtKB/Swiss-Prot;Acc:P62753]	0.746982
HTR3B	ENST00000260191	5-hydroxytryptamine receptor 3B Precursor (5-HT-3B)(5-HT3B)(Serotonin receptor 3B) [Source:UniProtKB/Swiss-Prot;Acc:O95264]	0.747048
FNDC8	ENST00000158009	Fibronectin type III domain-containing protein 8 [Source:UniProtKB/Swiss-Prot;Acc:Q8TC99]	0.747091
VIL2	ENST00000367075	Ezrin (p81)(Cytovillin)(Villin-2) [Source:UniProtKB/Swiss-Prot;Acc:P15311]	0.747096
HDAC5	ENST00000336057	Histone deacetylase 5 (HD5)(EC 3.5.1.98)(Antigen NY-CO-9) [Source:UniProtKB/Swiss-Prot;Acc:Q9UQL6]	0.747118
GRIK5	ENST00000262895	Glutamate receptor, ionotropic kainate 5 Precursor (Glutamate receptor KA-2)(KA2)(Excitatory amino acid receptor 2)(EAA2) [Source:UniProtKB/Swiss-Prot;Acc:Q16478]	0.747124
FAM8A1	ENST00000259963	Protein FAM8A1 (Autosomal highly conserved protein) [Source:UniProtKB/Swiss-Prot;Acc:Q9UBU6]	0.747227
ABCC10	ENST00000372530	Multidrug resistance-associated protein 7 (ATP-binding cassette sub-family C member 10) [Source:UniProtKB/Swiss-Prot;Acc:Q5T3U5]	0.747272
RBM33	ENST00000341148	RNA-binding protein 33 (RNA-binding motif protein 33)(Proline-rich protein 8) [Source:UniProtKB/Swiss-Prot;Acc:Q96EV2]	0.747376
GCLC	ENST00000229416	Glutamate--cysteine ligase catalytic subunit (EC 6.3.2.2)(Gamma-glutamylcysteine synthetase)(Gamma-ECS)(GCS heavy chain) [Source:UniProtKB/Swiss-Prot;Acc:P48506]	0.747395
MYO7A	ENST00000409893	Myosin-VIIa [Source:UniProtKB/Swiss-Prot;Acc:Q13402]	0.747477
C16orf46	ENST00000299578	Uncharacterized protein C16orf46 [Source:UniProtKB/Swiss-Prot;Acc:Q6P387]	0.747483
HMBOX1	ENST00000355231	Homeobox-containing protein 1 [Source:UniProtKB/Swiss-Prot;Acc:Q6NT76]	0.74752
SYT3	ENST00000338916	Synaptotagmin-3 (Synaptotagmin III)(SytIII) [Source:UniProtKB/Swiss-Prot;Acc:Q9BQG1]	0.747785
UGCGL1	ENST00000259253	UDP-glucose:glycoprotein glucosyltransferase 1 Precursor (EC 2.4.1.-)(UDP-glucose ceramide glucosyltransferase-like 1)(UDP--Glc:glycoprotein glucosyltransferase)(HUGT1) [Source:UniProtKB/Swiss-Prot;Acc:Q9NYU2]	0.747862
TMEM223	ENST00000307366	Transmembrane protein MGC3196 [Source:UniProtKB/Swiss-Prot;Acc:A0PJW6]	0.748168
TBRG4	ENST00000404564	Protein TBRG4 (Transforming growth factor beta regulator 4)(Cell cycle progression restoration protein 2)(Cell cycle progression protein 2)(FAST kinase domain-containing protein 4) [Source:UniProtKB/Swiss-Prot;Acc:Q969Z0]	0.748234
TTLL3	ENST00000310252	Actin-related protein 2/3 complex subunit 4 (Arp2/3 complex 20 kDa subunit)(p20-ARC) [Source:UniProtKB/Swiss-Prot;Acc:P59998]	0.748252
LRRK2	ENST00000298910	Leucine-rich repeat serine/threonine-protein kinase 2 (EC 2.7.11.1)(Dardarin) [Source:UniProtKB/Swiss-Prot;Acc:Q5S007]	0.748421
ALDH2	ENST00000261733	Aldehyde dehydrogenase, mitochondrial Precursor (EC 1.2.1.3)(ALDH class 2)(ALDHI)(ALDH-E2) [Source:UniProtKB/Swiss-Prot;Acc:P05091]	0.748493
YIPF4	ENST00000238831	Protein YIPF4 (YIP1 family member 4) [Source:UniProtKB/Swiss-Prot;Acc:Q9BSR8]	0.748714
BTBD11	ENST00000280758	Ankyrin repeat and BTB/POZ domain-containing protein BTBD11 (BTB/POZ domain-containing protein 11) [Source:UniProtKB/Swiss-Prot;Acc:A6QL63]	0.748734
RYR1	ENST00000360985	Ryanodine receptor 1 (RYR-1)(RyR1)(Skeletal muscle-type ryanodine receptor)(Skeletal muscle calcium release channel) [Source:UniProtKB/Swiss-Prot;Acc:P21817]	0.748884
C11orf63	ENST00000307257	Uncharacterized protein C11orf63 [Source:UniProtKB/Swiss-Prot;Acc:Q6NUN7]	0.749137
CUX1	ENST00000292535	Protein CASP [Source:UniProtKB/Swiss-Prot;Acc:Q13948]	0.749313
RBPMS	ENST00000320203	RNA-binding protein with multiple splicing (RBP-MS) [Source:UniProtKB/Swiss-Prot;Acc:Q93062]	0.749643
SLC41A3	ENST00000346785	Solute carrier family 41 member 3 [Source:UniProtKB/Swiss-Prot;Acc:Q96GZ6]	0.749841
SSPN	ENST00000242729	Sarcospan (K-ras oncogene-associated protein)(Kirsten-ras-associated protein) [Source:UniProtKB/Swiss-Prot;Acc:Q14714]	0.749907
ADAM10	ENST00000396140	ADAM 10 Precursor (EC 3.4.24.81)(A disintegrin and metalloproteinase domain 10)(Mammalian disintegrin-metalloprotease)(Kuzbanian protein homolog)(CDw156)(CD156c antigen) [Source:UniProtKB/Swiss-Prot;Acc:O14672]	0.749985
AMFR	ENST00000314566	Autocrine motility factor receptor, isoform 2 (AMF receptor, isoform 2)(EC 6.3.2.-)(gp78)(RING finger protein 45) [Source:UniProtKB/Swiss-Prot;Acc:Q9UKV5]	0.750103
TBX19	ENST00000367821	T-box transcription factor TBX19 (T-box protein 19)(T-box factor, pituitary) [Source:UniProtKB/Swiss-Prot;Acc:O60806]	0.750213
BIK	ENST00000216115	Bcl-2-interacting killer (Apoptosis inducer NBK)(BP4)(BIP1) [Source:UniProtKB/Swiss-Prot;Acc:Q13323]	0.750242
IL13RA2	ENST00000243213	Interleukin-13 receptor alpha-2 chain Precursor (Interleukin-13-binding protein)(CD213a2 antigen) [Source:UniProtKB/Swiss-Prot;Acc:Q14627]	0.750349
ENTPD5	ENST00000334696	Ectonucleoside triphosphate diphosphohydrolase 5 Precursor (NTPDase 5)(EC 3.6.1.6)(Nucleoside diphosphatase)(CD39 antigen-like 4)(ER-UDPase) [Source:UniProtKB/Swiss-Prot;Acc:O75356]	0.750422
WDR74	ENST00000311713	WD repeat-containing protein 74 (NOP seven-associated protein 1) [Source:UniProtKB/Swiss-Prot;Acc:Q6RFH5]	0.750614
AC147055.2	ENST00000338206	UDP glycosyltransferase 2 family, polypeptide B15 [Source:RefSeq peptide;Acc:NP_001067]	0.750641
EMILIN2	ENST00000308080	EMILIN-2 Precursor (Elastin microfibril interface-located protein 2)(Elastin microfibril interfacer 2)(Protein FOAP-10) [Source:UniProtKB/Swiss-Prot;Acc:Q9BXX0]	0.75102
KIAA0649	ENST00000356818	Protein KIAA0649 [Source:UniProtKB/Swiss-Prot;Acc:Q5T8A7]	0.75104
KLF9	ENST00000377126	Krueppel-like factor 9 (Transcription factor BTEB1)(Basic transcription element-binding protein 1)(BTE-binding protein 1)(GC-box-binding protein 1) [Source:UniProtKB/Swiss-Prot;Acc:Q13886]	0.751301
STARD5	ENST00000325346	StAR-related lipid transfer protein 5 (START domain-containing protein 5)(StARD5) [Source:UniProtKB/Swiss-Prot;Acc:Q9NSY2]	0.75144
CABP5	ENST00000293255	Calcium-binding protein 5 (CaBP5) [Source:UniProtKB/Swiss-Prot;Acc:Q9NP86]	0.751544
S100A11	ENST00000271638	Protein S100-A11 (S100 calcium-binding protein A11)(Protein S100C)(Calgizzarin)(MLN 70) [Source:UniProtKB/Swiss-Prot;Acc:P31949]	0.751669
PPFIBP1	ENST00000318304	Liprin-beta-1 (Protein tyrosine phosphatase receptor type f polypeptide-interacting protein-binding protein 1)(PTPRF-interacting protein-binding protein 1)(hSGT2) [Source:UniProtKB/Swiss-Prot;Acc:Q86W92]	0.751883
ERP44	ENST00000262455	Thioredoxin domain-containing protein 4 Precursor (Endoplasmic reticulum resident protein ERp44) [Source:UniProtKB/Swiss-Prot;Acc:Q9BS26]	0.75196
SERINC1	ENST00000368454	Serine incorporator 1 (Tumor differentially expressed protein 2)(Tumor differentially expressed 1 protein-like) [Source:UniProtKB/Swiss-Prot;Acc:Q9NRX5]	0.752322
FGG	ENST00000351322	Fibrinogen gamma chain Precursor [Source:UniProtKB/Swiss-Prot;Acc:P02679]	0.752397
PUS3	ENST00000227474	tRNA pseudouridine synthase 3 (EC 5.4.99.-)(tRNA-uridine isomerase 3)(tRNA pseudouridylate synthase 3) [Source:UniProtKB/Swiss-Prot;Acc:Q9BZE2]	0.752463
ZDHHC12	ENST00000406904	Probable palmitoyltransferase ZDHHC12 (EC 2.3.1.-)(Zinc finger DHHC domain-containing protein 12)(DHHC-12)(Zinc finger protein 400) [Source:UniProtKB/Swiss-Prot;Acc:Q96GR4]	0.752529
STAG2	ENST00000354548	Cohesin subunit SA-2 (Stromal antigen 2)(SCC3 homolog 2) [Source:UniProtKB/Swiss-Prot;Acc:Q8N3U4]	0.752535
HS6ST1	ENST00000259241	Heparan-sulfate 6-O-sulfotransferase 1 (HS6ST-1)(EC 2.8.2.-) [Source:UniProtKB/Swiss-Prot;Acc:O60243]	0.75254
GRASP	ENST00000380039	General receptor for phosphoinositides 1-associated scaffold protein (GRP1-associated scaffold protein) [Source:UniProtKB/Swiss-Prot;Acc:Q7Z6J2]	0.75266
IGSF3	ENST00000369486	Immunoglobulin superfamily member 3 Precursor (EWI-3) [Source:UniProtKB/Swiss-Prot;Acc:O75054]	0.752663
MBP	ENST00000397860	Myelin basic protein (MBP)(Myelin A1 protein)(Myelin membrane encephalitogenic protein) [Source:UniProtKB/Swiss-Prot;Acc:P02686]	0.752781
ARHGEF5	ENST00000056217	Rho guanine nucleotide exchange factor 5 (Guanine nucleotide regulatory protein TIM)(Oncogene TIM)(p60 TIM)(Transforming immortalized mammary oncogene) [Source:UniProtKB/Swiss-Prot;Acc:Q12774]	0.752911
NNT	ENST00000264663	NAD(P) transhydrogenase, mitochondrial Precursor (EC 1.6.1.2)(Nicotinamide nucleotide transhydrogenase)(Pyridine nucleotide transhydrogenase) [Source:UniProtKB/Swiss-Prot;Acc:Q13423]	0.752983
NEIL1	ENST00000336572	Endonuclease VIII-like 1 (Nei-like 1)(EC 3.2.2.-)(EC 4.2.99.18)(DNA glycosylase/AP lyase Neil1)(DNA-(apurinic or apyrimidinic site) lyase Neil1)(NEH1)(FPG1) [Source:UniProtKB/Swiss-Prot;Acc:Q96FI4]	0.753008
ADRB1	ENST00000369295	Beta-1 adrenergic receptor (Beta-1 adrenoreceptor)(Beta-1 adrenoceptor) [Source:UniProtKB/Swiss-Prot;Acc:P08588]	0.753195
CNGB1	ENST00000311183	Cyclic nucleotide-gated cation channel beta-1 (CNG channel beta-1)(Cyclic nucleotide-gated channel beta-1)(Cyclic nucleotide-gated cation channel 4)(CNG channel 4)(CNG-4)(CNG4)(Cyclic nucleotide-gated cation channel modulatory subunit) [Source:UniProtKB/Swiss-Prot;Acc:Q14028]	0.753203
ETHE1	ENST00000292147	Protein ETHE1, mitochondrial Precursor (EC 3.-.-.-)(Ethylmalonic encephalopathy protein 1)(Hepatoma subtracted clone one protein) [Source:UniProtKB/Swiss-Prot;Acc:O95571]	0.753215
ZSCAN10	ENST00000252463	Zinc finger and SCAN domain-containing protein 10 (Zinc finger protein 206) [Source:UniProtKB/Swiss-Prot;Acc:Q96SZ4]	0.753242
SLC27A5	ENST00000263093	Bile acyl-CoA synthetase (BACS)(EC 6.2.1.7)(Bile acid-CoA ligase)(BA-CoA ligase)(BAL)(Cholate--CoA ligase)(Very long-chain acyl-CoA synthetase homolog 2)(VLCS-H2)(VLCSH2)(Very long-chain acyl-CoA synthetase-related protein)(VLACS-related)(VLACSR)(Fatty-acid-coenzyme A ligase, very long-chain 3)(Fatty acid transport protein 5)(FATP-5)(Solute carrier family 27 member 5) [Source:UniProtKB/Swiss-Prot…	0.753346
FAM84A	ENST00000359969	Protein FAM84A (Neurologic sensory protein 1)(NSE1) [Source:UniProtKB/Swiss-Prot;Acc:Q96KN4]	0.753523
C3orf52	ENST00000264848	TPA-induced transmembrane protein [Source:UniProtKB/Swiss-Prot;Acc:Q5BVD1]	0.753555
CXCL17	ENST00000341918	VEGF co-regulated chemokine 1 Precursor (C-X-C motif chemokine 17)(Dendritic cell and monocyte chemokine-like protein)(DMC) [Source:UniProtKB/Swiss-Prot;Acc:Q6UXB2]	0.753702
FARS2	ENST00000274680	Phenylalanyl-tRNA synthetase, mitochondrial Precursor (EC 6.1.1.20)(Phenylalanine--tRNA ligase)(PheRS) [Source:UniProtKB/Swiss-Prot;Acc:O95363]	0.753764
EGFR	ENST00000275493	Epidermal growth factor receptor Precursor (EC 2.7.10.1)(Receptor tyrosine-protein kinase ErbB-1) [Source:UniProtKB/Swiss-Prot;Acc:P00533]	0.753785
IL17RA	ENST00000399876	Interleukin-17 receptor A Precursor (IL-17 receptor)(CDw217)(CD217 antigen) [Source:UniProtKB/Swiss-Prot;Acc:Q96F46]	0.753891
FUCA1	ENST00000374475	Tissue alpha-L-fucosidase Precursor (EC 3.2.1.51)(Alpha-L-fucoside fucohydrolase)(Alpha-L-fucosidase I)(Alpha-L-fucosidase 1) [Source:UniProtKB/Swiss-Prot;Acc:P04066]	0.753986
PXMP3	ENST00000357039	Peroxisome assembly factor 1 (PAF-1)(Peroxin-2)(Peroxisomal membrane protein 3)(35 kDa peroxisomal membrane protein)(RING finger protein 72) [Source:UniProtKB/Swiss-Prot;Acc:P28328]	0.754083
INTS9	ENST00000265614	Integrator complex subunit 9 (Int9)(Protein related to CPSF subunits of 74 kDa)(RC-74) [Source:UniProtKB/Swiss-Prot;Acc:Q9NV88]	0.754231
B2M	ENST00000396754	Beta-2-microglobulin Precursor [Contains Beta-2-microglobulin form pI 5.3] [Source:UniProtKB/Swiss-Prot;Acc:P61769]	0.75428
SLC7A8	ENST00000334354	Large neutral amino acids transporter small subunit 2 (L-type amino acid transporter 2)(hLAT2)(Solute carrier family 7 member 8) [Source:UniProtKB/Swiss-Prot;Acc:Q9UHI5]	0.754364
SNORD41	ENST00000410968	Small nucleolar RNA SNORD41 [Source:RFAM;Acc:RF00588]	0.754392
AL627402.10-1	ENST00000405276	NA	0.754557
PCDHB11	ENST00000354757	Protocadherin beta-11 Precursor (PCDH-beta-11) [Source:UniProtKB/Swiss-Prot;Acc:Q9Y5F2]	0.754613
GRIN1	ENST00000371561	Glutamate [NMDA] receptor subunit zeta-1 Precursor (N-methyl-D-aspartate receptor subunit NR1) [Source:UniProtKB/Swiss-Prot;Acc:Q05586]	0.754628
CDKN2A	ENST00000380151	Cyclin-dependent kinase inhibitor 2A, isoform 4 (p14ARF)(p19ARF) [Source:UniProtKB/Swiss-Prot;Acc:Q8N726]	0.754635
RFX2	ENST00000359161	DNA-binding protein RFX2 (Regulatory factor X 2) [Source:UniProtKB/Swiss-Prot;Acc:P48378]	0.754854
C20orf141	ENST00000380589	Uncharacterized protein C20orf141 [Source:UniProtKB/Swiss-Prot;Acc:Q9NUB4]	0.75487
TRERF1	ENST00000372922	Transcriptional-regulating factor 1 (Transcriptional-regulating protein 132)(Zinc finger transcription factor TReP-132)(Zinc finger protein rapa)(Breast cancer anti-estrogen resistance 2) [Source:UniProtKB/Swiss-Prot;Acc:Q96PN7]	0.75492
C9orf98	ENST00000298545	Putative adenylate kinase-like protein C9orf98 (EC 2.7.4.3) [Source:UniProtKB/Swiss-Prot;Acc:Q96MA6]	0.754971
CCDC13	ENST00000310232	Coiled-coil domain-containing protein 13 [Source:UniProtKB/Swiss-Prot;Acc:Q8IYE1]	0.755017
NUDT9	ENST00000358033	ADP-ribose pyrophosphatase, mitochondrial Precursor (EC 3.6.1.13)(ADP-ribose diphosphatase)(Adenosine diphosphoribose pyrophosphatase)(ADPR-PPase)(ADP-ribose phosphohydrolase)(Nucleoside diphosphate-linked moiety X motif 9)(Nudix motif 9) [Source:UniProtKB/Swiss-Prot;Acc:Q9BW91]	0.755072
CPS1	ENST00000233072	Carbamoyl-phosphate synthase [ammonia], mitochondrial Precursor (EC 6.3.4.16)(Carbamoyl-phosphate synthetase I)(CPSase I) [Source:UniProtKB/Swiss-Prot;Acc:P31327]	0.75513
B3GNT8	ENST00000321702	UDP-GlcNAc:betaGal beta-1,3-N-acetylglucosaminyltransferase 8 (Beta-1,3-N-acetylglucosaminyltransferase-8)(Beta3Gn-T8)(BGnT-8)(EC 2.4.1.-) [Source:UniProtKB/Swiss-Prot;Acc:Q7Z7M8]	0.75519
NDUFC2	ENST00000281031	NADH dehydrogenase [ubiquinone] 1 subunit C2 (NADH-ubiquinone oxidoreductase subunit B14.5b)(Complex I-B14.5b)(CI-B14.5b)(Human lung cancer oncogene 1 protein)(HLC-1) [Source:UniProtKB/Swiss-Prot;Acc:O95298]	0.755431
OR1F1	ENST00000304646	Olfactory receptor 1F1 (Olfactory receptor OR16-4)(Olfactory receptor 16-35)(OR16-35) [Source:UniProtKB/Swiss-Prot;Acc:O43749]	0.755642
PLCD1	ENST00000334661	1-phosphatidylinositol-4,5-bisphosphate phosphodiesterase delta-1 (EC 3.1.4.11)(Phosphoinositide phospholipase C)(Phospholipase C-delta-1)(PLC-delta-1)(PLC-III) [Source:UniProtKB/Swiss-Prot;Acc:P51178]	0.755818
PUM2	ENST00000319801	Pumilio homolog 2 (Pumilio-2) [Source:UniProtKB/Swiss-Prot;Acc:Q8TB72]	0.756006
OSBP	ENST00000378235	Oxysterol-binding protein 1 [Source:UniProtKB/Swiss-Prot;Acc:P22059]	0.756362
KRT31	ENST00000393998	Keratin, type I cuticular Ha1 (Hair keratin, type I Ha1)(Keratin-31)(K31) [Source:UniProtKB/Swiss-Prot;Acc:Q15323]	0.756453
WDR22	ENST00000341516	WD repeat-containing protein 22 (Breakpoint cluster region protein 2)(BCRP2) [Source:UniProtKB/Swiss-Prot;Acc:Q96JK2]	0.756541
PIGH	ENST00000216452	Phosphatidylinositol N-acetylglucosaminyltransferase subunit H (EC 2.4.1.198)(Phosphatidylinositol-glycan biosynthesis class H protein)(PIG-H) [Source:UniProtKB/Swiss-Prot;Acc:Q14442]	0.756709
SIRPG	ENST00000216927	Signal-regulatory protein gamma Precursor (Signal-regulatory protein beta-2)(SIRP-beta-2)(SIRP-b2)(CD172 antigen-like family member B)(CD172g antigen) [Source:UniProtKB/Swiss-Prot;Acc:Q9P1W8]	0.756939
CDX2	ENST00000381020	Homeobox protein CDX-2 (Caudal-type homeobox protein 2)(CDX-3) [Source:UniProtKB/Swiss-Prot;Acc:Q99626]	0.757037
AKR1C3	ENST00000380554	Aldo-keto reductase family 1 member C3 (EC 1.-.-.-)(Trans-1,2-dihydrobenzene-1,2-diol dehydrogenase)(EC 1.3.1.20)(3-alpha-hydroxysteroid dehydrogenase type 2)(3-alpha-HSD type 2)(EC 1.1.1.213)(3-alpha-HSD type II, brain)(Testosterone 17-beta-dehydrogenase 5)(EC 1.1.1.63)(EC 1.1.1.64)(17-beta-hydroxysteroid dehydrogenase type 5)(17-beta-HSD 5)(Prostaglandin F synthase)(PGFS)(EC 1.1.1.188)(Dihydrod…	0.757071
DIAPH2	ENST00000324765	Protein diaphanous homolog 2 (Diaphanous-related formin-2)(DRF2) [Source:UniProtKB/Swiss-Prot;Acc:O60879]	0.75732
TM9SF1	ENST00000261789	Transmembrane 9 superfamily member 1 Precursor (hMP70) [Source:UniProtKB/Swiss-Prot;Acc:O15321]	0.757414
C14orf101	ENST00000261556	UPF0679 protein C14orf101 [Source:UniProtKB/Swiss-Prot;Acc:Q9NX78]	0.757436
GGN	ENST00000334928	Gametogenetin [Source:UniProtKB/Swiss-Prot;Acc:Q86UU5]	0.757482
CYP4B1	ENST00000271153	Cytochrome P450 4B1 (EC 1.14.14.1)(CYPIVB1)(P450-HP) [Source:UniProtKB/Swiss-Prot;Acc:P13584]	0.757529
TNPO3	ENST00000265388	Transportin-3 (Transportin-SR)(TRN-SR)(Importin-12)(Imp12) [Source:UniProtKB/Swiss-Prot;Acc:Q9Y5L0]	0.757597
MOSPD3	ENST00000223054	Motile sperm domain-containing protein 3 [Source:UniProtKB/Swiss-Prot;Acc:O75425]	0.757658
MARK2	ENST00000408948	Serine/threonine-protein kinase MARK2 (EC 2.7.11.1)(MAP/microtubule affinity-regulating kinase 2)(ELKL motif kinase)(EMK1)(PAR1 homolog) [Source:UniProtKB/Swiss-Prot;Acc:Q7KZI7]	0.757667
ATF3	ENST00000341491	Cyclic AMP-dependent transcription factor ATF-3 (Activating transcription factor 3) [Source:UniProtKB/Swiss-Prot;Acc:P18847]	0.757709
IRF2BP1	ENST00000302165	Interferon regulatory factor 2-binding protein 1 (IRF-2-binding protein 1)(IRF-2BP1) [Source:UniProtKB/Swiss-Prot;Acc:Q8IU81]	0.75779
SLITRK4	ENST00000356928	SLIT and NTRK-like protein 4 Precursor [Source:UniProtKB/Swiss-Prot;Acc:Q8IW52]	0.757933
TTC39C	ENST00000304621	Tetratricopeptide repeat protein 39C (TPR repeat protein 39C) [Source:UniProtKB/Swiss-Prot;Acc:Q8N584]	0.757979
COL6A1	ENST00000361866	Collagen alpha-1(VI) chain Precursor [Source:UniProtKB/Swiss-Prot;Acc:P12109]	0.758104
MARS2	ENST00000282276	Methionyl-tRNA synthetase, mitochondrial Precursor (EC 6.1.1.10)(Mitochondrial methionine--tRNA ligase)(MtMetRS)(Methionine--tRNA ligase 2) [Source:UniProtKB/Swiss-Prot;Acc:Q96GW9]	0.758155
TTTY6	ENST00000382600	Putative transcript Y 6 protein (Testis-specific Y-linked 6) [Source:UniProtKB/Swiss-Prot;Acc:Q9BXH5]	0.758163
TMEM85	ENST00000267750	Transmembrane protein 85 (Cell proliferation-inducing gene 17 protein) [Source:UniProtKB/Swiss-Prot;Acc:Q5J8M3]	0.758164
ATP6V0A2	ENST00000330342	V-type proton ATPase 116 kDa subunit a isoform 2 (V-ATPase 116 kDa isoform a2)(Vacuolar proton translocating ATPase 116 kDa subunit a isoform 2)(Lysosomal H(+)-transporting ATPase V0 subunit a2)(TJ6) [Source:UniProtKB/Swiss-Prot;Acc:Q9Y487]	0.758222
CYGB	ENST00000293230	Cytoglobin (Histoglobin)(HGb)(Stellate cell activation-associated protein) [Source:UniProtKB/Swiss-Prot;Acc:Q8WWM9]	0.758415
TECPR1	ENST00000379795	UPF0584 protein KIAA1358 [Source:UniProtKB/Swiss-Prot;Acc:Q7Z6L1]	0.75861
HIST1H2BG	ENST00000339812	Histone H2B type 1-C/E/F/G/I (H2B.a/g/h/k/l)(H2B.1 A)(H2B/a)(H2B/g)(H2B/h)(H2B/k)(H2B/l) [Source:UniProtKB/Swiss-Prot;Acc:P62807]	0.758681
ELMOD3	ENST00000315658	ELMO domain-containing protein 3 (RNA-binding motif and ELMO domain-containing protein 1)(RNA-binding protein 29)(RNA-binding motif protein 29) [Source:UniProtKB/Swiss-Prot;Acc:Q96FG2]	0.758818
AC019016.7	ENST00000322237	Putative uncharacterized protein Fragment [Source:UniProtKB/TrEMBL;Acc:Q8N345]	0.759018
ZNF394	ENST00000337673	Zinc finger protein 394 (Zinc finger protein with KRAB and SCAN domains 14) [Source:UniProtKB/Swiss-Prot;Acc:Q53GI3]	0.759056
COPS5	ENST00000357849	COP9 signalosome complex subunit 5 (Signalosome subunit 5)(SGN5)(EC 3.4.-.-)(Jun activation domain-binding protein 1) [Source:UniProtKB/Swiss-Prot;Acc:Q92905]	0.759121
PKP1	ENST00000367324	Plakophilin-1 (Band-6 protein)(B6P) [Source:UniProtKB/Swiss-Prot;Acc:Q13835]	0.759224
NPHS1	ENST00000353632	Nephrin Precursor (Renal glomerulus-specific cell adhesion receptor) [Source:UniProtKB/Swiss-Prot;Acc:O60500]	0.759391
WDTC1	ENST00000361771	WD and tetratricopeptide repeats protein 1 [Source:UniProtKB/Swiss-Prot;Acc:Q8N5D0]	0.759695
ZDHHC19	ENST00000296326	Probable palmitoyltransferase ZDHHC19 (EC 2.3.1.-)(Zinc finger DHHC domain-containing protein 19)(DHHC-19) [Source:UniProtKB/Swiss-Prot;Acc:Q8WVZ1]	0.759739
ANKRD29	ENST00000399631	Ankyrin repeat domain-containing protein 29 [Source:UniProtKB/Swiss-Prot;Acc:Q8N6D5]	0.759874
TETRAN	ENST00000329687	Major facilitator superfamily domain-containing protein 10 (Tetracycline transporter-like protein) [Source:UniProtKB/Swiss-Prot;Acc:Q14728]	0.759949
EFNA5	ENST00000333274	Ephrin-A5 Precursor (EPH-related receptor tyrosine kinase ligand 7)(LERK-7)(AL-1) [Source:UniProtKB/Swiss-Prot;Acc:P52803]	0.759953
AC005484.2-1	ENST00000360528	NA	0.760077
NACC1	ENST00000292431	Nucleus accumbens-associated protein 1 (BTB/POZ domain-containing protein 14B)(Nucleus accumbens-1)(NAC-1) [Source:UniProtKB/Swiss-Prot;Acc:Q96RE7]	0.760086
ATP10A	ENST00000389967	Probable phospholipid-transporting ATPase VA (ATPVA)(EC 3.6.3.1)(ATPase class V type 10A)(Aminophospholipid translocase VA) [Source:UniProtKB/Swiss-Prot;Acc:O60312]	0.760123
RPS17P5	ENST00000331146	Novel protein similar to 40S ribosomal protein S17 RPS17 [Source:UniProtKB/TrEMBL;Acc:Q9NU98]	0.760244
LUC7L2	ENST00000354926	Putative RNA-binding protein Luc7-like 2 [Source:UniProtKB/Swiss-Prot;Acc:Q9Y383]	0.760256
SLC43A2	ENST00000382147	Large neutral amino acids transporter small subunit 4 (L-type amino L-acid transporter 4)(Solute carrier family 43 member 2) [Source:UniProtKB/Swiss-Prot;Acc:Q8N370]	0.760263
AC011978.6-3	ENST00000408744	NA	0.760391
BCAP29	ENST00000379117	B-cell receptor-associated protein 29 (BCR-associated protein Bap29) [Source:UniProtKB/Swiss-Prot;Acc:Q9UHQ4]	0.760698
SNX13	ENST00000242044	Sorting nexin-13 (RGS domain- and PHOX domain-containing protein)(RGS-PX1) [Source:UniProtKB/Swiss-Prot;Acc:Q9Y5W8]	0.760923
IPPK	ENST00000287996	Inositol-pentakisphosphate 2-kinase (EC 2.7.1.158)(Inositol-1,3,4,5,6-pentakisphosphate 2-kinase)(Ins(1,3,4,5,6)P5 2-kinase)(InsP5 2-kinase)(IPK1 homolog) [Source:UniProtKB/Swiss-Prot;Acc:Q9H8X2]	0.760951
AC016734.7-1	ENST00000398541	NA	0.760988
MRPL16	ENST00000300151	39S ribosomal protein L16, mitochondrial Precursor (L16mt)(MRP-L16) [Source:UniProtKB/Swiss-Prot;Acc:Q9NX20]	0.761417
CPAMD8	ENST00000388925	C3 and PZP-like alpha-2-macroglobulin domain-containing protein 8 Precursor [Source:UniProtKB/Swiss-Prot;Acc:Q8IZJ3]	0.76147
TOR3A	ENST00000367627	Torsin-3A Precursor (Torsin family 3 member A)(ATP-dependent interferon-responsive protein) [Source:UniProtKB/Swiss-Prot;Acc:Q9H497]	0.76163
MED13	ENST00000262436	Mediator of RNA polymerase II transcription subunit 13 (Mediator complex subunit 13)(Thyroid hormone receptor-associated protein complex 240 kDa component)(Trap240)(Thyroid hormone receptor-associated protein 1)(Vitamin D3 receptor-interacting protein complex component DRIP250)(DRIP 250)(Activator-recruited cofactor 250 kDa component)(ARC250) [Source:UniProtKB/Swiss-Prot;Acc:Q9UHV7]	0.761854
C9orf50	ENST00000372478	Uncharacterized protein C9orf50 [Source:UniProtKB/Swiss-Prot;Acc:Q5SZB4]	0.761902
NINJ2	ENST00000397265	Ninjurin-2 (Nerve injury-induced protein 2) [Source:UniProtKB/Swiss-Prot;Acc:Q9NZG7]	0.762338
KCTD9	ENST00000221200	BTB/POZ domain-containing protein KCTD9 [Source:UniProtKB/Swiss-Prot;Acc:Q7L273]	0.762366
NPFFR1	ENST00000277942	Neuropeptide FF receptor 1 (G-protein coupled receptor 147)(RFamide-related peptide receptor OT7T022) [Source:UniProtKB/Swiss-Prot;Acc:Q9GZQ6]	0.762387
FRY	ENST00000380257	Protein furry homolog [Source:UniProtKB/Swiss-Prot;Acc:Q5TBA9]	0.762415
POLR1D	ENST00000399696	DNA-directed RNA polymerases I and III subunit RPAC2 (RNA polymerases I and III subunit AC2)(DNA-directed RNA polymerase I subunit D)(DNA-directed RNA polymerase I 16 kDa polypeptide)(RPA16)(RPC16)(hRPA19)(AC19) [Source:UniProtKB/Swiss-Prot;Acc:Q9Y2S0]	0.762528
NDUFAF1	ENST00000260361	Complex I intermediate-associated protein 30, mitochondrial Precursor (NADH dehydrogenase [ubiquinone] 1 alpha subcomplex assembly factor 1) [Source:UniProtKB/Swiss-Prot;Acc:Q9Y375]	0.762641
RAI1	ENST00000315321	Retinoic acid-induced protein 1 [Source:UniProtKB/Swiss-Prot;Acc:Q7Z5J4]	0.762765
LOH12CR1	ENST00000298571	Loss of heterozygosity 12 chromosomal region 1 protein [Source:UniProtKB/Swiss-Prot;Acc:Q969J3]	0.762817
CLPTM1	ENST00000337392	Cleft lip and palate transmembrane protein 1 [Source:UniProtKB/Swiss-Prot;Acc:O96005]	0.762971
KIAA1919	ENST00000368847	Sodium-dependent glucose transporter 1 [Source:UniProtKB/Swiss-Prot;Acc:Q5TF39]	0.762998
PYY2	ENST00000315776	Putative peptide YY-2 Precursor (Putative peptide YY2) [Source:UniProtKB/Swiss-Prot;Acc:Q9NRI6]	0.763157
DLX3	ENST00000172196	Homeobox protein DLX-3 [Source:UniProtKB/Swiss-Prot;Acc:O60479]	0.763242
LAMP1	ENST00000375432	Lysosome-associated membrane glycoprotein 1 Precursor (LAMP-1)(CD107 antigen-like family member A)(CD107a antigen) [Source:UniProtKB/Swiss-Prot;Acc:P11279]	0.763295
ESRRA	ENST00000377688	Steroid hormone receptor ERR1 (Estrogen-related receptor, alpha)(ERR-alpha)(Estrogen receptor-like 1)(Nuclear receptor subfamily 3 group B member 1) [Source:UniProtKB/Swiss-Prot;Acc:P11474]	0.763469
ICAM5	ENST00000221980	Intercellular adhesion molecule 5 Precursor (ICAM-5)(Telencephalin) [Source:UniProtKB/Swiss-Prot;Acc:Q9UMF0]	0.763769
KCNA7	ENST00000221444	Potassium voltage-gated channel subfamily A member 7 (Voltage-gated potassium channel subunit Kv1.7) [Source:UniProtKB/Swiss-Prot;Acc:Q96RP8]	0.763857
AC110754.4	ENST00000389823	Protein GREB1 (Gene regulated in breast cancer 1 protein) [Source:UniProtKB/Swiss-Prot;Acc:Q4ZG55]	0.763941
TSPAN6	ENST00000373020	Tetraspanin-6 (Tspan-6)(Transmembrane 4 superfamily member 6)(T245 protein)(Tetraspanin TM4-D)(A15 homolog)(Putative NF-kappa-B-activating protein 321) [Source:UniProtKB/Swiss-Prot;Acc:O43657]	0.764036
JSRP1	ENST00000300961	Junctional sarcoplasmic reticulum protein 1 (Junctional-face membrane protein of 45 kDa homolog)(JP-45) [Source:UniProtKB/Swiss-Prot;Acc:Q96MG2]	0.764117
WNK3	ENST00000358751	Serine/threonine-protein kinase WNK3 (EC 2.7.11.1)(Protein kinase with no lysine 3)(Protein kinase, lysine-deficient 3) [Source:UniProtKB/Swiss-Prot;Acc:Q9BYP7]	0.764309
AC091133.11-2	ENST00000366183	NA	0.76454
ARHGAP15	ENST00000295095	Rho GTPase-activating protein 15 (Rho-type GTPase-activating protein 15)(ArhGAP15) [Source:UniProtKB/Swiss-Prot;Acc:Q53QZ3]	0.764556
CAMK4	ENST00000282356	Calcium/calmodulin-dependent protein kinase type IV (CaMK IV)(EC 2.7.11.17)(CAM kinase-GR) [Source:UniProtKB/Swiss-Prot;Acc:Q16566]	0.764712
ACSM5	ENST00000331849	Acyl-coenzyme A synthetase ACSM5, mitochondrial Precursor (EC 6.2.1.2) [Source:UniProtKB/Swiss-Prot;Acc:Q6NUN0]	0.764817
CD5	ENST00000347785	T-cell surface glycoprotein CD5 Precursor (Lymphocyte antigen T1/Leu-1)(CD5 antigen) [Source:UniProtKB/Swiss-Prot;Acc:P06127]	0.764879
SLC2A9	ENST00000264784	Solute carrier family 2, facilitated glucose transporter member 9 (Glucose transporter type 9)(GLUT-9) [Source:UniProtKB/Swiss-Prot;Acc:Q9NRM0]	0.765015
BTG2	ENST00000290551	Protein BTG2 (BTG family member 2)(NGF-inducible anti-proliferative protein PC3) [Source:UniProtKB/Swiss-Prot;Acc:P78543]	0.765037
AP000872.5-2	ENST00000298815	Rho GTPase-activating protein 10-like [Source:UniProtKB/Swiss-Prot;Acc:A6NI28]	0.765083
SERTAD3	ENST00000322354	SERTA domain-containing protein 3 (Replication protein-binding trans-activator)(RPA-binding trans-activator) [Source:UniProtKB/Swiss-Prot;Acc:Q9UJW9]	0.765414
KCNC3	ENST00000376959	Potassium voltage-gated channel subfamily C member 3 (Voltage-gated potassium channel subunit Kv3.3)(KSHIIID) [Source:UniProtKB/Swiss-Prot;Acc:Q14003]	0.76542
MIA	ENST00000263369	Melanoma-derived growth regulatory protein Precursor (Melanoma inhibitory activity) [Source:UniProtKB/Swiss-Prot;Acc:Q16674]	0.765637
GLT25D1	ENST00000379714	Glycosyltransferase 25 family member 1 Precursor (EC 2.-.-.-) [Source:UniProtKB/Swiss-Prot;Acc:Q8NBJ5]	0.765645
TNFAIP6	ENST00000243347	Tumor necrosis factor-inducible gene 6 protein Precursor (TNF-stimulated gene 6 protein)(TSG-6)(Tumor necrosis factor, alpha-induced protein 6)(Hyaluronate-binding protein) [Source:UniProtKB/Swiss-Prot;Acc:P98066]	0.765653
ECSIT	ENST00000252440	Evolutionarily conserved signaling intermediate in Toll pathway, mitochondrial Precursor (Protein SITPEC) [Source:UniProtKB/Swiss-Prot;Acc:Q9BQ95]	0.765874
AGRN	ENST00000379364	Agrin Precursor [Source:UniProtKB/Swiss-Prot;Acc:O00468]	0.765892
LTB4R2	ENST00000336557	Leukotriene B4 receptor 2 (LTB4-R2)(Seven transmembrane receptor BLTR2)(Leukotriene B4 receptor BLT2)(LTB4 receptor JULF2) [Source:UniProtKB/Swiss-Prot;Acc:Q9NPC1]	0.765991
ACADSB	ENST00000358776	Short/branched chain specific acyl-CoA dehydrogenase, mitochondrial Precursor (SBCAD)(EC 1.3.99.-)(2-methyl branched chain acyl-CoA dehydrogenase)(2-MEBCAD)(2-methylbutyryl-coenzyme A dehydrogenase)(2-methylbutyryl-CoA dehydrogenase) [Source:UniProtKB/Swiss-Prot;Acc:P45954]	0.766125
WDR59	ENST00000205064	WD repeat-containing protein 59 [Source:UniProtKB/Swiss-Prot;Acc:Q6PJI9]	0.766168
TMEM90A	ENST00000331628	Capucin (Transmembrane protein 90A) [Source:UniProtKB/Swiss-Prot;Acc:A6NDD5]	0.766331
KIAA0528	ENST00000333957	Uncharacterized protein KIAA0528 [Source:UniProtKB/Swiss-Prot;Acc:Q86YS7]	0.766339
NDRG2	ENST00000403829	Protein NDRG2 (Protein Syld709613) [Source:UniProtKB/Swiss-Prot;Acc:Q9UN36]	0.766343
CCL25	ENST00000390669	C-C motif chemokine 25 Precursor (Small-inducible cytokine A25)(Thymus-expressed chemokine)(Chemokine TECK) [Source:UniProtKB/Swiss-Prot;Acc:O15444]	0.766388
DDX18	ENST00000263239	ATP-dependent RNA helicase DDX18 (EC 3.6.1.-)(DEAD box protein 18)(Myc-regulated DEAD box protein)(MrDb) [Source:UniProtKB/Swiss-Prot;Acc:Q9NVP1]	0.766455
SLC25A12	ENST00000263812	Calcium-binding mitochondrial carrier protein Aralar1 (Mitochondrial aspartate glutamate carrier 1)(Solute carrier family 25 member 12) [Source:UniProtKB/Swiss-Prot;Acc:O75746]	0.766499
HSPB7	ENST00000375714	Heat shock protein beta-7 (HspB7)(Cardiovascular heat shock protein)(cvHsp) [Source:UniProtKB/Swiss-Prot;Acc:Q9UBY9]	0.766573
TFAP2D	ENST00000008391	Transcription factor AP-2 delta (AP2-delta)(Activating enhancer-binding protein 2 delta)(Transcription factor AP-2 beta-like 1) [Source:UniProtKB/Swiss-Prot;Acc:Q7Z6R9]	0.76665
MSL1	ENST00000339569	Male-specific lethal 1 homolog (MSL-1)(Male-specific lethal 1-like 1)(MSL1-like 1)(Male-specific lethal-1 homolog 1) [Source:UniProtKB/Swiss-Prot;Acc:Q68DK7]	0.766784
ZNF250	ENST00000292579	Zinc finger protein 250 (Zinc finger protein 647) [Source:UniProtKB/Swiss-Prot;Acc:P15622]	0.766841
SLC39A9	ENST00000336643	Zinc transporter ZIP9 (Zrt- and Irt-like protein 9)(ZIP-9)(Solute carrier family 39 member 9) [Source:UniProtKB/Swiss-Prot;Acc:Q9NUM3]	0.76696
ARSD	ENST00000358177	Arylsulfatase D Precursor (ASD)(EC 3.1.6.-) [Source:UniProtKB/Swiss-Prot;Acc:P51689]	0.76702
ROR1	ENST00000371079	Tyrosine-protein kinase transmembrane receptor ROR1 Precursor (EC 2.7.10.1)(Neurotrophic tyrosine kinase, receptor-related 1) [Source:UniProtKB/Swiss-Prot;Acc:Q01973]	0.767051
KDELR1	ENST00000330720	ER lumen protein retaining receptor 1 (KDEL endoplasmic reticulum protein retention receptor 1)(KDEL receptor 1)(Putative MAPK-activating protein PM23) [Source:UniProtKB/Swiss-Prot;Acc:P24390]	0.767088
C3orf27	ENST00000356020	Protein GR6 [Source:UniProtKB/Swiss-Prot;Acc:O15544]	0.767204
STK11	ENST00000405031	Serine/threonine-protein kinase 11 (EC 2.7.11.1)(Serine/threonine-protein kinase LKB1)(Renal carcinoma antigen NY-REN-19) [Source:UniProtKB/Swiss-Prot;Acc:Q15831]	0.767295
PIGT	ENST00000372689	GPI transamidase component PIG-T Precursor (Phosphatidylinositol-glycan biosynthesis class T protein) [Source:UniProtKB/Swiss-Prot;Acc:Q969N2]	0.767311
NHLH1	ENST00000302101	Helix-loop-helix protein 1 (HEN1)(Nescient helix loop helix 1)(NSCL-1) [Source:UniProtKB/Swiss-Prot;Acc:Q02575]	0.767529
HEXB	ENST00000261416	Beta-hexosaminidase subunit beta Precursor (EC 3.2.1.52)(N-acetyl-beta-glucosaminidase subunit beta)(Beta-N-acetylhexosaminidase subunit beta)(Hexosaminidase subunit B)(Cervical cancer proto-oncogene 7 protein)(HCC-7) [Contains Beta-hexosaminidase subunit beta chain B;Beta-hexosaminidase subunit beta chain A] [Source:UniProtKB/Swiss-Prot;Acc:P07686]	0.767561
XRCC2	ENST00000359321	DNA repair protein XRCC2 (X-ray repair cross-complementing protein 2) [Source:UniProtKB/Swiss-Prot;Acc:O43543]	0.767771
CADM1	ENST00000331581	Cell adhesion molecule 1 Precursor (Immunoglobulin superfamily member 4)(Nectin-like protein 2)(NECL-2)(Tumor suppressor in lung cancer 1)(TSLC-1)(Synaptic cell adhesion molecule)(Spermatogenic immunoglobulin superfamily)(SgIGSF) [Source:UniProtKB/Swiss-Prot;Acc:Q9BY67]	0.767784
TTTY14	ENST00000331787	Putative transcript Y 14 protein [Source:UniProtKB/Swiss-Prot;Acc:Q9BZ96]	0.76788
OSMR	ENST00000274276	Oncostatin-M specific receptor subunit beta Precursor [Source:UniProtKB/Swiss-Prot;Acc:Q99650]	0.767887
MASP1	ENST00000337774	Complement-activating component of Ra-reactive factor Precursor (EC 3.4.21.-)(Ra-reactive factor serine protease p100)(RaRF)(Mannan-binding lectin serine protease 1)(Mannose-binding protein-associated serine protease)(MASP-1)(Serine protease 5) [Contains Complement-activating component of Ra-reactive factor heavy chain;Complement-activating component of Ra-reactive factor light chain] [Source:Uni…	0.767994
SYN1	ENST00000340666	Synapsin-1 (Synapsin I)(Brain protein 4.1) [Source:UniProtKB/Swiss-Prot;Acc:P17600]	0.768002
GMFG	ENST00000253054	Glia maturation factor gamma (GMF-gamma) [Source:UniProtKB/Swiss-Prot;Acc:O60234]	0.768032
DPCR1	ENST00000304311	diffuse panbronchiolitis critical region 1 protein [Source:RefSeq peptide;Acc:NP_543146]	0.768126
AC132216.7	ENST00000330381	PRO1787 (HCG1785179) [Source:UniProtKB/TrEMBL;Acc:Q9P1G6]	0.768137
OR1I1	ENST00000209540	Olfactory receptor 1I1 (Olfactory receptor 19-20)(OR19-20) [Source:UniProtKB/Swiss-Prot;Acc:O60431]	0.768232
PPTC7	ENST00000354300	Protein phosphatase PTC7 homolog (EC 3.1.3.16)(T-cell activation protein phosphatase 2C)(TA-PP2C)(T-cell activation protein phosphatase 2C-like) [Source:UniProtKB/Swiss-Prot;Acc:Q8NI37]	0.768252
NRP2	ENST00000357118	Neuropilin-2 Precursor (Vascular endothelial cell growth factor 165 receptor 2) [Source:UniProtKB/Swiss-Prot;Acc:O60462]	0.76832
ABCB7	ENST00000339447	ATP-binding cassette sub-family B member 7, mitochondrial Precursor (ATP-binding cassette transporter 7)(ABC transporter 7 protein) [Source:UniProtKB/Swiss-Prot;Acc:O75027]	0.768381
LRIG3	ENST00000379141	Leucine-rich repeats and immunoglobulin-like domains protein 3 Precursor (LIG-3) [Source:UniProtKB/Swiss-Prot;Acc:Q6UXM1]	0.768383
USP29	ENST00000391707	Ubiquitin carboxyl-terminal hydrolase 29 (EC 3.1.2.15)(Ubiquitin thioesterase 29)(Ubiquitin-specific-processing protease 29)(Deubiquitinating enzyme 29) [Source:UniProtKB/Swiss-Prot;Acc:Q9HBJ7]	0.768728
EFHD1	ENST00000409708	EF-hand domain-containing protein D1 (EF-hand domain-containing protein 1)(Swiprosin-2) [Source:UniProtKB/Swiss-Prot;Acc:Q9BUP0]	0.768878
GGH	ENST00000260118	Gamma-glutamyl hydrolase Precursor (EC 3.4.19.9)(Gamma-Glu-X carboxypeptidase)(Conjugase)(GH) [Source:UniProtKB/Swiss-Prot;Acc:Q92820]	0.768884
TMC2	ENST00000358864	Transmembrane channel-like protein 2 (Transmembrane cochlear-expressed protein 2) [Source:UniProtKB/Swiss-Prot;Acc:Q8TDI7]	0.768915
LRCH1	ENST00000311191	Leucine-rich repeat and calponin homology domain-containing protein 1 (Calponin homology domain-containing protein 1)(Neuronal protein 81)(NP81) [Source:UniProtKB/Swiss-Prot;Acc:Q9Y2L9]	0.769162
AC005921.3-1	ENST00000393227	Cisplatin resistance-associated overexpressed protein (cAMP regulatory element-associated protein 1)(CRE-associated protein 1)(CREAP-1)(Luc7A)(Okadaic acid-inducible phosphoprotein OA48-18) [Source:UniProtKB/Swiss-Prot;Acc:O95232]	0.769242
MOV10L1	ENST00000395843	Putative helicase Mov10l1 (EC 3.6.1.-)(Moloney leukemia virus 10-like protein 1)(MOV10-like 1) [Source:UniProtKB/Swiss-Prot;Acc:Q9BXT6]	0.769285
SMARCC1	ENST00000254480	SWI/SNF complex subunit SMARCC1 (SWI/SNF-related matrix-associated actin-dependent regulator of chromatin subfamily C member 1)(SWI/SNF complex 155 kDa subunit)(BRG1-associated factor 155) [Source:UniProtKB/Swiss-Prot;Acc:Q92922]	0.769341
CST3	ENST00000398409	Cystatin-C Precursor (Cystatin-3)(Neuroendocrine basic polypeptide)(Gamma-trace)(Post-gamma-globulin) [Source:UniProtKB/Swiss-Prot;Acc:P01034]	0.769429
TNNI1	ENST00000336092	Troponin I, slow skeletal muscle (Troponin I, slow-twitch isoform) [Source:UniProtKB/Swiss-Prot;Acc:P19237]	0.769531
BTN3A3	ENST00000339789	Butyrophilin subfamily 3 member A3 Precursor [Source:UniProtKB/Swiss-Prot;Acc:O00478]	0.769537
B3GALTL	ENST00000343307	Beta-1,3-glucosyltransferase (Beta3Glc-T)(EC 2.4.1.-)(Beta-3-glycosyltransferase-like) [Source:UniProtKB/Swiss-Prot;Acc:Q6Y288]	0.769689
IRF8	ENST00000268638	Interferon regulatory factor 8 (IRF-8)(Interferon consensus sequence-binding protein)(ICSBP) [Source:UniProtKB/Swiss-Prot;Acc:Q02556]	0.769732
NFE2L1	ENST00000357480	Nuclear factor erythroid 2-related factor 1 (NF-E2-related factor 1)(NFE2-related factor 1)(Nuclear factor, erythroid derived 2, like 1)(Transcription factor 11)(Transcription factor HBZ17)(Transcription factor LCR-F1)(Locus control region-factor 1) [Source:UniProtKB/Swiss-Prot;Acc:Q14494]	0.769907
CEACAM5	ENST00000221992	Carcinoembryonic antigen-related cell adhesion molecule 5 Precursor (Carcinoembryonic antigen)(CEA)(Meconium antigen 100)(CD66e antigen) [Source:UniProtKB/Swiss-Prot;Acc:P06731]	0.769908
CCDC25	ENST00000276395	Coiled-coil domain-containing protein 25 [Source:UniProtKB/Swiss-Prot;Acc:Q86WR0]	0.770132
CTTN	ENST00000346329	Src substrate cortactin (Amplaxin)(Oncogene EMS1) [Source:UniProtKB/Swiss-Prot;Acc:Q14247]	0.770237
RAB11A	ENST00000261890	Ras-related protein Rab-11A (Rab-11)(YL8) [Source:UniProtKB/Swiss-Prot;Acc:P62491]	0.770371
TCF7	ENST00000378560	Transcription factor 7 (T-cell-specific transcription factor 1)(T-cell factor 1)(TCF-1) [Source:UniProtKB/Swiss-Prot;Acc:P36402]	0.770827
ATCAY	ENST00000398448	Caytaxin (Ataxia Cayman type protein)(BNIP-H) [Source:UniProtKB/Swiss-Prot;Acc:Q86WG3]	0.7709
C11orf31	ENST00000388857	Selenoprotein H (SelH) [Source:UniProtKB/Swiss-Prot;Acc:Q8IZQ5]	0.770954
LEMD3	ENST00000308330	Inner nuclear membrane protein Man1 (LEM domain-containing protein 3) [Source:UniProtKB/Swiss-Prot;Acc:Q9Y2U8]	0.770999
AC018755.3-3	ENST00000396468	Putative ATP-binding domain-containing protein 3-like protein [Source:UniProtKB/Swiss-Prot;Acc:A8MXG8]	0.771037
CAMK2A	ENST00000351010	Calcium/calmodulin-dependent protein kinase type II alpha chain (CaM-kinase II alpha chain)(CaM kinase II subunit alpha)(CaMK-II subunit alpha)(EC 2.7.11.17) [Source:UniProtKB/Swiss-Prot;Acc:Q9UQM7]	0.771106
CDH22	ENST00000372262	Cadherin-22 Precursor (Pituitary and brain cadherin)(PB-cadherin) [Source:UniProtKB/Swiss-Prot;Acc:Q9UJ99]	0.771138
TEX2	ENST00000258991	Testis-expressed sequence 2 protein [Source:UniProtKB/Swiss-Prot;Acc:Q8IWB9]	0.771456
PDE3B	ENST00000282096	cGMP-inhibited 3',5'-cyclic phosphodiesterase B (EC 3.1.4.17)(Cyclic GMP-inhibited phosphodiesterase B)(CGI-PDE B)(CGIPDE1)(CGIP1) [Source:UniProtKB/Swiss-Prot;Acc:Q13370]	0.771485
PTPRCAP	ENST00000326294	Protein tyrosine phosphatase receptor type C-associated protein (PTPRC-associated protein)(CD45-associated protein)(CD45-AP)(Lymphocyte phosphatase-associated phosphoprotein) [Source:UniProtKB/Swiss-Prot;Acc:Q14761]	0.771517
BACH1	ENST00000399921	Transcription regulator protein BACH1 (BTB and CNC homolog 1)(HA2303) [Source:UniProtKB/Swiss-Prot;Acc:O14867]	0.771914
N4BP2L1	ENST00000380129	NEDD4-binding protein 2-like 1 [Source:UniProtKB/Swiss-Prot;Acc:Q5TBK1]	0.771954
AC138894.2-1	ENST00000357646	Putative CDC37-like protein ENSP00000350273 [Source:UniProtKB/Swiss-Prot;Acc:A6NIL8]	0.771966
KIFC2	ENST00000301332	Kinesin-like protein KIFC2 [Source:UniProtKB/Swiss-Prot;Acc:Q96AC6]	0.772055
C21orf77	ENST00000334165	Uncharacterized protein C21orf77 [Source:UniProtKB/Swiss-Prot;Acc:Q9NV44]	0.772093
IGLV3-19	ENST00000390309	Immunoglobulin Lambda light chain V gene segment [Source:IMGT/GENE-DB;Acc:IGLV3-19]	0.772235
YRDC	ENST00000373044	YrdC domain-containing protein, mitochondrial Precursor (Ischemia/reperfusion-inducible protein homolog)(hIRIP)(Dopamine receptor-interacting protein 3) [Source:UniProtKB/Swiss-Prot;Acc:Q86U90]	0.772241
LY6G6E	ENST00000375822	lymphocyte antigen 6 complex, locus G6E (LY6G6E), transcript variant 1, non-coding RNA [Source:RefSeq DNA;Acc:NR_024541]	0.772312
AC025257.22	ENST00000315355	hypothetical protein LOC552889 (LOC552889), mRNA [Source:RefSeq DNA;Acc:NM_001136262]	0.772436
NOXA1	ENST00000341349	NADPH oxidase activator 1 (NOX activator 1)(P67phox-like factor)(p51-nox)(NCF2-like protein)(Antigen NY-CO-31) [Source:UniProtKB/Swiss-Prot;Acc:Q86UR1]	0.77253
FAM110C	ENST00000327669	Protein FAM110C [Source:UniProtKB/Swiss-Prot;Acc:Q1W6H9]	0.772603
MADCAM1	ENST00000215637	Mucosal addressin cell adhesion molecule 1 Precursor (MAdCAM-1)(hMAdCAM-1) [Source:UniProtKB/Swiss-Prot;Acc:Q13477]	0.772679
GRIN2A	ENST00000396573	Glutamate [NMDA] receptor subunit epsilon-1 Precursor (N-methyl D-aspartate receptor subtype 2A)(NMDAR2A)(NR2A)(hNR2A) [Source:UniProtKB/Swiss-Prot;Acc:Q12879]	0.772724
PTRH2	ENST00000393038	Peptidyl-tRNA hydrolase 2, mitochondrial Precursor (PTH 2)(EC 3.1.1.29)(Bcl-2 inhibitor of transcription 1) [Source:UniProtKB/Swiss-Prot;Acc:Q9Y3E5]	0.772725
ATP2B2	ENST00000342354	Plasma membrane calcium-transporting ATPase 2 (PMCA2)(EC 3.6.3.8)(Plasma membrane calcium ATPase isoform 2)(Plasma membrane calcium pump isoform 2) [Source:UniProtKB/Swiss-Prot;Acc:Q01814]	0.772758
C6orf48	ENST00000375636	Protein G8 [Source:UniProtKB/Swiss-Prot;Acc:Q9UBA6]	0.772761
TMSB4Y	ENST00000284856	Thymosin beta-4, Y-chromosomal [Source:UniProtKB/Swiss-Prot;Acc:O14604]	0.772868
ENHO	ENST00000399775	Uncharacterized protein C9orf165 [Source:UniProtKB/Swiss-Prot;Acc:Q6UWT2]	0.773093
PAX3	ENST00000392069	Paired box protein Pax-3 (HUP2) [Source:UniProtKB/Swiss-Prot;Acc:P23760]	0.77334
SLC39A1	ENST00000356205	Zinc transporter ZIP1 (Zrt- and Irt-like protein 1)(ZIP-1)(hZIP1)(Solute carrier family 39 member 1)(Zinc-iron-regulated transporter-like) [Source:UniProtKB/Swiss-Prot;Acc:Q9NY26]	0.773356
TMBIM4	ENST00000398033	Transmembrane BAX inhibitor motif-containing protein 4 (Z-protein)(Protein S1R) [Source:UniProtKB/Swiss-Prot;Acc:Q9HC24]	0.773635
AC008865.3-1	ENST00000395768	NA	0.773767
CSMD2	ENST00000373377	CUB and sushi domain-containing protein 2 (CUB and sushi multiple domains protein 2) [Source:UniProtKB/Swiss-Prot;Acc:Q7Z408]	0.773789
GGT7	ENST00000356042	Gamma-glutamyltransferase 7 Precursor (EC 2.3.2.2)(Gamma-glutamyltranspeptidase 7)(GGT 7)(Gamma-glutamyltransferase-like 3)(Gamma-glutamyltransferase-like 5) [Contains Gamma-glutamyltransferase 7 heavy chain;Gamma-glutamyltransferase 7 light chain] [Source:UniProtKB/Swiss-Prot;Acc:Q9UJ14]	0.773865
YJEFN3	ENST00000397179	YjeF N-terminal domain-containing protein 3 (YjeF_N3)(hYjeF_N3) [Source:UniProtKB/Swiss-Prot;Acc:A6XGL0]	0.773981
ENTPD4	ENST00000358689	Ectonucleoside triphosphate diphosphohydrolase 4 (NTPDase 4)(EC 3.6.1.6)(Uridine-diphosphatase)(UDPase)(Lysosomal apyrase-like protein of 70 kDa) [Source:UniProtKB/Swiss-Prot;Acc:Q9Y227]	0.774095
FBXO18	ENST00000397269	F-box only protein 18 (EC 3.6.1.-)(F-box DNA helicase 1) [Source:UniProtKB/Swiss-Prot;Acc:Q8NFZ0]	0.774114
CHPF	ENST00000243776	Chondroitin sulfate synthase 2 (EC 2.4.1.175)(Glucuronosyl-N-acetylgalactosaminyl-proteoglycan 4-beta-N-acetylgalactosaminyltransferase II)(N-acetylgalactosaminyl-proteoglycan 3-beta-glucuronosyltransferase II)(EC 2.4.1.226)(Chondroitin glucuronyltransferase II)(N-acetylgalactosaminyltransferase)(Chondroitin-polymerizing factor) [Source:UniProtKB/Swiss-Prot;Acc:Q8IZ52]	0.774196
FOXO1A	ENST00000379561	Forkhead box protein O1 (Forkhead box protein O1A)(Forkhead in rhabdomyosarcoma) [Source:UniProtKB/Swiss-Prot;Acc:Q12778]	0.774325
UBE3A	ENST00000232165	Ubiquitin-protein ligase E3A (EC 6.3.2.-)(E6AP ubiquitin-protein ligase)(Oncogenic protein-associated protein E6-AP)(Human papillomavirus E6-associated protein)(Renal carcinoma antigen NY-REN-54) [Source:UniProtKB/Swiss-Prot;Acc:Q05086]	0.774668
A4GALT	ENST00000381278	Lactosylceramide 4-alpha-galactosyltransferase (EC 2.4.1.228)(Alpha-1,4-galactosyltransferase)(UDP-galactose:beta-D-galactosyl-beta1-R 4-alpha-D-galactosyltransferase)(Alpha-1,4-N-acetylglucosaminyltransferase)(Alpha4Gal-T1)(Globotriaosylceramide synthase)(Gb3 synthase)(CD77 synthase)(P1/Pk synthase) [Source:UniProtKB/Swiss-Prot;Acc:Q9NPC4]	0.77467
SUOX	ENST00000356124	Sulfite oxidase, mitochondrial Precursor (EC 1.8.3.1) [Source:UniProtKB/Swiss-Prot;Acc:P51687]	0.774915
AC023632.1	ENST00000297592	Fibrinogen silencer-binding protein [Source:UniProtKB/Swiss-Prot;Acc:O95073]	0.774937
C14orf115	ENST00000256362	Uncharacterized protein C14orf115 [Source:UniProtKB/Swiss-Prot;Acc:Q9H8Y1]	0.774941
LIN7C	ENST00000278193	Lin-7 homolog C (Lin-7C)(Mammalian lin-seven protein 3)(MALS-3)(Vertebrate lin-7 homolog 3)(Veli-3 protein) [Source:UniProtKB/Swiss-Prot;Acc:Q9NUP9]	0.774951
PIP5K2B	ENST00000311500	Phosphatidylinositol-5-phosphate 4-kinase type-2 beta (EC 2.7.1.149)(Phosphatidylinositol-5-phosphate 4-kinase type II beta)(1-phosphatidylinositol-5-phosphate 4-kinase 2-beta)(PtdIns(5)P-4-kinase isoform 2-beta)(PIP4KII-beta)(Diphosphoinositide kinase 2-beta) [Source:UniProtKB/Swiss-Prot;Acc:P78356]	0.775021
RAB3C	ENST00000282878	Ras-related protein Rab-3C [Source:UniProtKB/Swiss-Prot;Acc:Q96E17]	0.775025
PRDM1	ENST00000369091	PR domain zinc finger protein 1 (PR domain-containing protein 1)(Beta-interferon gene positive regulatory domain I-binding factor)(BLIMP-1)(Positive regulatory domain I-binding factor 1)(PRDI-binding factor 1)(PRDI-BF1) [Source:UniProtKB/Swiss-Prot;Acc:O75626]	0.775132
LINGO1	ENST00000355300	Leucine-rich repeat and immunoglobulin-like domain-containing nogo receptor-interacting protein 1 Precursor (Leucine-rich repeat and immunoglobilin-domain containing protein 1)(Leucine-rich repeat neuronal protein 6A)(Leucine-rich repeat neuronal protein 1) [Source:UniProtKB/Swiss-Prot;Acc:Q96FE5]	0.775176
GGTA1	ENST00000373793	Inactive N-acetyllactosaminide alpha-1,3-galactosyltransferase [Source:UniProtKB/Swiss-Prot;Acc:Q4G0N0]	0.775366
C14orf166B	ENST00000216453	Uncharacterized protein C14orf166B [Source:UniProtKB/Swiss-Prot;Acc:Q0VAA2]	0.775382
CHODL	ENST00000338326	Chondrolectin Precursor (Transmembrane protein MT75) [Source:UniProtKB/Swiss-Prot;Acc:Q9H9P2]	0.775455
SYNPO	ENST00000314840	Synaptopodin [Source:UniProtKB/Swiss-Prot;Acc:Q8N3V7]	0.775565
FAM49A	ENST00000355549	Protein FAM49A [Source:UniProtKB/Swiss-Prot;Acc:Q9H0Q0]	0.775594
TRIM14	ENST00000375092	Tripartite motif-containing protein 14 [Source:UniProtKB/Swiss-Prot;Acc:Q14142]	0.775709
C12orf39	ENST00000256969	Spexin Precursor (NPQ) [Source:UniProtKB/Swiss-Prot;Acc:Q9BT56]	0.775815
CFHR1	ENST00000367421	Complement factor H-related protein 1 Precursor (FHR-1)(H factor-like protein 1)(H-factor-like 1)(H36) [Source:UniProtKB/Swiss-Prot;Acc:Q03591]	0.775824
DCUN1D1	ENST00000292782	DCN1-like protein 1 (Defective in cullin neddylation protein 1-like protein 1)(DCUN1 domain-containing protein 1)(Squamous cell carcinoma-related oncogene) [Source:UniProtKB/Swiss-Prot;Acc:Q96GG9]	0.775909
PRSS1	ENST00000361585	Putative trypsin-6 Precursor (EC 3.4.21.4)(Trypsinogen C) [Source:UniProtKB/Swiss-Prot;Acc:Q8NHM4]	0.775956
MYBPH	ENST00000255416	Myosin-binding protein H (MyBP-H)(H-protein) [Source:UniProtKB/Swiss-Prot;Acc:Q13203]	0.775978
TES	ENST00000358204	Testin (TESS) [Source:UniProtKB/Swiss-Prot;Acc:Q9UGI8]	0.776021
FZD9	ENST00000344575	Frizzled-9 Precursor (Fz-9)(hFz9)(FzE6)(CD349 antigen) [Source:UniProtKB/Swiss-Prot;Acc:O00144]	0.776037
VTI1A	ENST00000393077	Vesicle transport through interaction with t-SNAREs homolog 1A (Vesicle transport v-SNARE protein Vti1-like 2)(Vti1-rp2) [Source:UniProtKB/Swiss-Prot;Acc:Q96AJ9]	0.776038
OTUD1	ENST00000376495	OTU domain-containing protein 1 (DUBA-7) [Source:UniProtKB/Swiss-Prot;Acc:Q5VV17]	0.776199
KCTD12	ENST00000377474	BTB/POZ domain-containing protein KCTD12 (Pfetin)(Predominantly fetal expressed T1 domain) [Source:UniProtKB/Swiss-Prot;Acc:Q96CX2]	0.776379
SIDT1	ENST00000264852	SID1 transmembrane family member 1 Precursor [Source:UniProtKB/Swiss-Prot;Acc:Q9NXL6]	0.776528
SGMS2	ENST00000394686	Phosphatidylcholine:ceramide cholinephosphotransferase 2 (EC 2.7.8.27)(Sphingomyelin synthase 2) [Source:UniProtKB/Swiss-Prot;Acc:Q8NHU3]	0.776547
LDLR	ENST00000252444	Low-density lipoprotein receptor Precursor (LDL receptor) [Source:UniProtKB/Swiss-Prot;Acc:P01130]	0.776829
OAF	ENST00000328965	Out at first protein homolog Precursor (HCV NS5A-transactivated protein 13 target protein 2) [Source:UniProtKB/Swiss-Prot;Acc:Q86UD1]	0.776885
CRYAB	ENST00000227251	Alpha-crystallin B chain (Alpha(B)-crystallin)(Rosenthal fiber component)(Heat shock protein beta-5)(HspB5)(Renal carcinoma antigen NY-REN-27) [Source:UniProtKB/Swiss-Prot;Acc:P02511]	0.776902
LRRC61	ENST00000359623	Leucine-rich repeat-containing protein 61 [Source:UniProtKB/Swiss-Prot;Acc:Q9BV99]	0.776945
POLR2J2	ENST00000358438	DNA directed RNA polymerase II polypeptide J-related [Source:RefSeq peptide;Acc:NP_116581]	0.777104
CXorf48	ENST00000344129	Uncharacterized protein CXorf48 (Tumor antigen BJ-HCC-20)(Cancer/testis antigen 55)(CT55) [Source:UniProtKB/Swiss-Prot;Acc:Q8WUE5]	0.777113
HNF4A	ENST00000372913	Hepatocyte nuclear factor 4-alpha (HNF-4-alpha)(Transcription factor HNF-4)(Nuclear receptor subfamily 2 group A member 1)(Transcription factor 14) [Source:UniProtKB/Swiss-Prot;Acc:P41235]	0.777249
GPR162	ENST00000311268	Probable G-protein coupled receptor 162 (Gene-rich cluster gene A protein) [Source:UniProtKB/Swiss-Prot;Acc:Q16538]	0.777265
STOM	ENST00000286713	Erythrocyte band 7 integral membrane protein (Stomatin)(Protein 7.2b) [Source:UniProtKB/Swiss-Prot;Acc:P27105]	0.777291
DSC1	ENST00000257198	Desmocollin-1 Precursor (Desmosomal glycoprotein 2/3)(DG2/DG3) [Source:UniProtKB/Swiss-Prot;Acc:Q08554]	0.777366
RP1-190J20.2	ENST00000396909	NA	0.77739
CLIP4	ENST00000402240	CAP-Gly domain-containing linker protein 4 (Restin-like protein 2) [Source:UniProtKB/Swiss-Prot;Acc:Q8N3C7]	0.777408
PIGK	ENST00000370812	GPI-anchor transamidase Precursor (GPI transamidase)(EC 3.-.-.-)(Phosphatidylinositol-glycan biosynthesis class K protein)(PIG-K)(hGPI8) [Source:UniProtKB/Swiss-Prot;Acc:Q92643]	0.777425
FAM22G	ENST00000372322	hypothetical protein LOC441457 [Source:RefSeq peptide;Acc:NP_001038942]	0.77746
TMEM126A	ENST00000304511	Transmembrane protein 126A [Source:UniProtKB/Swiss-Prot;Acc:Q9H061]	0.777502
KIRREL2	ENST00000341658	Kin of IRRE-like protein 2 Precursor (Kin of irregular chiasm-like protein 2)(Nephrin-like protein 3) [Source:UniProtKB/Swiss-Prot;Acc:Q6UWL6]	0.777513
RAB4A	ENST00000366690	Ras-related protein Rab-4A [Source:UniProtKB/Swiss-Prot;Acc:P20338]	0.777579
SLC35A3	ENST00000370155	UDP-N-acetylglucosamine transporter (Golgi UDP-GlcNAc transporter)(Solute carrier family 35 member A3) [Source:UniProtKB/Swiss-Prot;Acc:Q9Y2D2]	0.777646
ADCK1	ENST00000238561	Uncharacterized aarF domain-containing protein kinase 1 Precursor (EC 2.7.11.-) [Source:UniProtKB/Swiss-Prot;Acc:Q86TW2]	0.777723
LAMC1	ENST00000258341	Laminin subunit gamma-1 Precursor (Laminin B2 chain) [Source:UniProtKB/Swiss-Prot;Acc:P11047]	0.777883
RCVRN	ENST00000226193	Recoverin (Cancer-associated retinopathy protein)(Protein CAR) [Source:UniProtKB/Swiss-Prot;Acc:P35243]	0.777888
CCL22	ENST00000219235	C-C motif chemokine 22 Precursor (Small-inducible cytokine A22)(Macrophage-derived chemokine)(MDC(1-69))(Stimulated T-cell chemotactic protein 1)(CC chemokine STCP-1) [Contains MDC(3-69);MDC(5-69);MDC(7-69)] [Source:UniProtKB/Swiss-Prot;Acc:O00626]	0.777946
CCDC40	ENST00000397545	Coiled-coil domain-containing protein 40 [Source:UniProtKB/Swiss-Prot;Acc:Q4G0X9]	0.778029
B4GALNT3	ENST00000266383	N-acetyl-beta-glucosaminyl-glycoprotein 4-beta-N-acetylgalactosaminyltransferase 2 (NGalNAc-T2)(EC 2.4.1.244)(Beta-1,4-N-acetylgalactosaminyltransferase III)(Beta4GalNAc-T3)(Beta4GalNAcT3) [Source:UniProtKB/Swiss-Prot;Acc:Q6L9W6]	0.778191
CLEC11A	ENST00000250340	C-type lectin domain family 11 member A Precursor (Stem cell growth factor)(Lymphocyte secreted C-type lectin)(p47)(C-type lectin superfamily member 3) [Source:UniProtKB/Swiss-Prot;Acc:Q9Y240]	0.778211
STAC3	ENST00000332782	SH3 and cysteine-rich domain-containing protein 3 [Source:UniProtKB/Swiss-Prot;Acc:Q96MF2]	0.77823
RGS1	ENST00000367459	Regulator of G-protein signaling 1 (RGS1)(Early response protein 1R20)(B-cell activation protein BL34) [Source:UniProtKB/Swiss-Prot;Acc:Q08116]	0.778369
PUS7L	ENST00000344862	Pseudouridylate synthase 7 homolog-like protein (EC 5.4.99.-) [Source:UniProtKB/Swiss-Prot;Acc:Q9H0K6]	0.778577
RBM16	ENST00000367178	Putative RNA-binding protein 16 (RNA-binding motif protein 16) [Source:UniProtKB/Swiss-Prot;Acc:Q9UPN6]	0.778605
SORT1	ENST00000256637	Sortilin Precursor (Neurotensin receptor 3)(NTR3)(NT3)(Glycoprotein 95)(Gp95)(100 kDa NT receptor) [Source:UniProtKB/Swiss-Prot;Acc:Q99523]	0.778815
FOXL1	ENST00000320241	Forkhead box protein L1 (Forkhead-related protein FKHL11)(Forkhead-related transcription factor 7)(FREAC-7) [Source:UniProtKB/Swiss-Prot;Acc:Q12952]	0.778989
PANK1	ENST00000342512	Pantothenate kinase 1 (EC 2.7.1.33)(Pantothenic acid kinase 1)(hPanK1)(hPanK) [Source:UniProtKB/Swiss-Prot;Acc:Q8TE04]	0.779024
CASQ2	ENST00000261448	Calsequestrin-2 Precursor (Calsequestrin, cardiac muscle isoform) [Source:UniProtKB/Swiss-Prot;Acc:O14958]	0.779113
MT-ND4	ENST00000361381	NADH-ubiquinone oxidoreductase chain 4 (EC 1.6.5.3)(NADH dehydrogenase subunit 4) [Source:UniProtKB/Swiss-Prot;Acc:P03905]	0.779118
AC069281.6-3	ENST00000342773	Histone deacetylase complex subunit SAP25 (Sin3-associated polypeptide, 25 kDa)(Sin3 corepressor complex subunit SAP25) [Source:UniProtKB/Swiss-Prot;Acc:Q8TEE9]	0.779133
PAQR7	ENST00000374296	Membrane progestin receptor alpha (mPR alpha)(Progestin and adipoQ receptor family member VII) [Source:UniProtKB/Swiss-Prot;Acc:Q86WK9]	0.779159
ADCK5	ENST00000308860	Uncharacterized aarF domain-containing protein kinase 5 (EC 2.7.11.-) [Source:UniProtKB/Swiss-Prot;Acc:Q3MIX3]	0.779226
ZNF574	ENST00000222339	Zinc finger protein 574 [Source:UniProtKB/Swiss-Prot;Acc:Q6ZN55]	0.779418
RSPO1	ENST00000373059	R-spondin-1 Precursor (Roof plate-specific spondin-1)(hRspo1) [Source:UniProtKB/Swiss-Prot;Acc:Q2MKA7]	0.779448
CCDC9	ENST00000221922	Coiled-coil domain-containing protein 9 [Source:UniProtKB/Swiss-Prot;Acc:Q9Y3X0]	0.779693
COL9A1	ENST00000357250	Collagen alpha-1(IX) chain Precursor [Source:UniProtKB/Swiss-Prot;Acc:P20849]	0.77976
NPC2	ENST00000238633	Epididymal secretory protein E1 Precursor (Niemann-Pick disease type C2 protein)(hE1) [Source:UniProtKB/Swiss-Prot;Acc:P61916]	0.779781
LIMD2	ENST00000259006	LIM domain-containing protein 2 [Source:UniProtKB/Swiss-Prot;Acc:Q9BT23]	0.77981
SNTG1	ENST00000276467	Gamma-1-syntrophin (G1SYN)(Syntrophin-4)(SYN4) [Source:UniProtKB/Swiss-Prot;Acc:Q9NSN8]	0.779812
C19orf70	ENST00000309324	Protein QIL1 (Protein P117) [Source:UniProtKB/Swiss-Prot;Acc:Q5XKP0]	0.779845
VPREB3	ENST00000405618	Pre-B lymphocyte protein 3 Precursor (VpreB3 protein)(N27C7-2) [Source:UniProtKB/Swiss-Prot;Acc:Q9UKI3]	0.779865
GCNT4	ENST00000322348	Beta-1,3-galactosyl-O-glycosyl-glycoprotein beta-1,6-N-acetylglucosaminyltransferase 4 (EC 2.4.1.102)(Core 2-branching enzyme 3)(Core2-GlcNAc-transferase 3)(C2GnT3) [Source:UniProtKB/Swiss-Prot;Acc:Q9P109]	0.780007
LPHN3	ENST00000280009	Latrophilin-3 Precursor (Calcium-independent alpha-latrotoxin receptor 3)(Lectomedin-3) [Source:UniProtKB/Swiss-Prot;Acc:Q9HAR2]	0.780029
AC136632.3-3	ENST00000274605	NEDD4-binding protein 3 (N4BP3) [Source:UniProtKB/Swiss-Prot;Acc:O15049]	0.780079
2010-03-06	ENST00000397730	E3 ubiquitin-protein ligase MARCH6 (EC 6.3.2.-)(Membrane-associated RING finger protein 6)(Membrane-associated RING-CH protein VI)(MARCH-VI)(RING finger protein 176)(Protein TEB-4)(Doa10 homolog) [Source:UniProtKB/Swiss-Prot;Acc:O60337]	0.780084
QRFPR	ENST00000334383	Pyroglutamylated RFamide peptide receptor (Orexigenic neuropeptide QRFP receptor)(G-protein coupled receptor 103)(SP9155)(AQ27) [Source:UniProtKB/Swiss-Prot;Acc:Q96P65]	0.780135
SLC38A2	ENST00000256689	Sodium-coupled neutral amino acid transporter 2 (Amino acid transporter A2)(System A amino acid transporter 2)(System N amino acid transporter 2)(System A transporter 1)(Solute carrier family 38 member 2)(Protein 40-9-1) [Source:UniProtKB/Swiss-Prot;Acc:Q96QD8]	0.780215
ABCC1	ENST00000349029	Multidrug resistance-associated protein 1 (ATP-binding cassette sub-family C member 1)(Leukotriene C(4) transporter)(LTC4 transporter) [Source:UniProtKB/Swiss-Prot;Acc:P33527]	0.780261
PLD1	ENST00000351298	Phospholipase D1 (PLD 1)(hPLD1)(EC 3.1.4.4)(Choline phosphatase 1)(Phosphatidylcholine-hydrolyzing phospholipase D1) [Source:UniProtKB/Swiss-Prot;Acc:Q13393]	0.780528
FEM1A	ENST00000269856	Protein fem-1 homolog A (FEM1-alpha)(FEM1a)(Prostaglandin E receptor 4-associated protein) [Source:UniProtKB/Swiss-Prot;Acc:Q9BSK4]	0.780683
ZNF687	ENST00000336715	Zinc finger protein 687 [Source:UniProtKB/Swiss-Prot;Acc:Q8N1G0]	0.780729
RALGPS2	ENST00000367635	Ras-specific guanine nucleotide-releasing factor RalGPS2 (RalA exchange factor RalGPS2)(Ral GEF with PH domain and SH3-binding motif 2) [Source:UniProtKB/Swiss-Prot;Acc:Q86X27]	0.780845
IL15RA	ENST00000397255	Interleukin-15 receptor subunit alpha Precursor (IL-15R-alpha)(IL-15RA) [Contains Soluble interleukin-15 receptor subunit alpha(sIL-15R-alpha)(sIL-15RA)] [Source:UniProtKB/Swiss-Prot;Acc:Q13261]	0.780974
MAP3K19	ENST00000366624	Mitogen-activated protein kinase kinase kinase (EC 2.7.11.25)(Mixed lineage kinase 4) [Source:UniProtKB/Swiss-Prot;Acc:Q5TCX8]	0.780981
ATP2A2	ENST00000377685	Sarcoplasmic/endoplasmic reticulum calcium ATPase 2 (SERCA2)(EC 3.6.3.8)(Calcium pump 2)(Calcium-transporting ATPase sarcoplasmic reticulum type, slow twitch skeletal muscle isoform)(SR Ca(2+)-ATPase 2)(Endoplasmic reticulum class 1/2 Ca(2+) ATPase) [Source:UniProtKB/Swiss-Prot;Acc:P16615]	0.781075
TADA2L	ENST00000394392	Transcriptional adapter 2-alpha (Transcriptional adapter 2-like)(ADA2-like protein) [Source:UniProtKB/Swiss-Prot;Acc:O75478]	0.78111
RPL30	ENST00000396070	60S ribosomal protein L30 [Source:UniProtKB/Swiss-Prot;Acc:P62888]	0.781234
GIGYF1	ENST00000275732	PERQ amino acid-rich with GYF domain-containing protein 1 (GRB10-interacting GYF protein 1) [Source:UniProtKB/Swiss-Prot;Acc:O75420]	0.781367
SNX29	ENST00000219090	Sorting nexin-29 [Source:UniProtKB/Swiss-Prot;Acc:Q8TEQ0]	0.781382
FBXO27	ENST00000292853	F-box only protein 27 (F-box/G-domain protein 5) [Source:UniProtKB/Swiss-Prot;Acc:Q8NI29]	0.781389
PLEKHA4	ENST00000263265	Pleckstrin homology domain-containing family A member 4 (Phosphoinositol 3-phosphate-binding protein 1)(PEPP-1) [Source:UniProtKB/Swiss-Prot;Acc:Q9H4M7]	0.781389
NELL2	ENST00000395487	Protein kinase C-binding protein NELL2 Precursor (NEL-like protein 2)(Nel-related protein 2) [Source:UniProtKB/Swiss-Prot;Acc:Q99435]	0.781397
ADSSL1	ENST00000332972	Adenylosuccinate synthetase isozyme 1 (AMPSase 1)(AdSS 1)(EC 6.3.4.4)(IMP--aspartate ligase 1) [Source:UniProtKB/Swiss-Prot;Acc:Q8N142]	0.781473
AQP6	ENST00000394985	Aquaporin-6 (AQP-6)(Aquaporin-2-like)(Kidney-specific aquaporin)(hKID) [Source:UniProtKB/Swiss-Prot;Acc:Q13520]	0.781488
PIK3CD	ENST00000360563	Phosphatidylinositol-4,5-bisphosphate 3-kinase catalytic subunit delta isoform (EC 2.7.1.153)(PI3-kinase p110 subunit delta)(PtdIns-3-kinase p110)(PI3K)(p110delta) [Source:UniProtKB/Swiss-Prot;Acc:O00329]	0.781612
RPN2	ENST00000373623	Dolichyl-diphosphooligosaccharide--protein glycosyltransferase subunit 2 Precursor (EC 2.4.1.119)(Dolichyl-diphosphooligosaccharide--protein glycosyltransferase 63 kDa subunit)(Ribophorin-2)(Ribophorin II)(RPN-II)(RIBIIR) [Source:UniProtKB/Swiss-Prot;Acc:P04844]	0.781665
MCF2L	ENST00000375591	Guanine nucleotide exchange factor DBS (DBL's big sister)(MCF2-transforming sequence-like protein) [Source:UniProtKB/Swiss-Prot;Acc:O15068]	0.781889
C1orf27	ENST00000287859	Protein odr-4 homolog (hODR-4)(Transactivated by transforming growth factor beta protein 1)(LAG1-interacting protein) [Source:UniProtKB/Swiss-Prot;Acc:Q5SWX8]	0.781935
TMEM192	ENST00000306480	Transmembrane protein 192 [Source:UniProtKB/Swiss-Prot;Acc:Q8IY95]	0.782056
KLHL28	ENST00000355081	Kelch-like protein 28 (BTB/POZ domain-containing protein 5) [Source:UniProtKB/Swiss-Prot;Acc:Q9NXS3]	0.782148
C9orf85	ENST00000334731	Uncharacterized protein C9orf85 [Source:UniProtKB/Swiss-Prot;Acc:Q96MD7]	0.782172
AC138136.2	ENST00000402782	apoptosis inhibitor (FKSG2), mRNA [Source:RefSeq DNA;Acc:NM_021631]	0.782336
FAM129A	ENST00000367511	Protein Niban (Protein FAM129A)(Cell growth-inhibiting gene 39 protein) [Source:UniProtKB/Swiss-Prot;Acc:Q9BZQ8]	0.782355
HRASLS	ENST00000264735	HRAS-like suppressor [Source:UniProtKB/Swiss-Prot;Acc:Q9HDD0]	0.782408
SLC44A5	ENST00000370859	Choline transporter-like protein 5 (Solute carrier family 44 member 5) [Source:UniProtKB/Swiss-Prot;Acc:Q8NCS7]	0.782431
CHST8	ENST00000262622	Carbohydrate sulfotransferase 8 (EC 2.8.2.-)(N-acetylgalactosamine-4-O-sulfotransferase 1)(GalNAc-4-O-sulfotransferase 1)(GalNAc-4-ST1)(GalNAc4ST-1) [Source:UniProtKB/Swiss-Prot;Acc:Q9H2A9]	0.78245
C8orf16	ENST00000400102	Uncharacterized protein C8orf16 [Source:UniProtKB/Swiss-Prot;Acc:Q8TCU9]	0.782465
SRP_euk_arch	ENST00000411033	Eukaryotic type signal recognition particle RNA [Source:RFAM;Acc:RF00017]	0.782472
LBP	ENST00000217407	Lipopolysaccharide-binding protein Precursor (LBP) [Source:UniProtKB/Swiss-Prot;Acc:P18428]	0.782508
RHBDF1	ENST00000338527	Rhomboid family member 1 (p100hRho)(Rhomboid 5 homolog 1) [Source:UniProtKB/Swiss-Prot;Acc:Q96CC6]	0.782552
VIPR2	ENST00000262178	Vasoactive intestinal polypeptide receptor 2 Precursor (VIP-R-2)(Pituitary adenylate cyclase-activating polypeptide type III receptor)(PACAP type III receptor)(PACAP-R-3)(Helodermin-preferring VIP receptor) [Source:UniProtKB/Swiss-Prot;Acc:P41587]	0.782656
LRRC46	ENST00000269025	Leucine-rich repeat-containing protein 46 [Source:UniProtKB/Swiss-Prot;Acc:Q96FV0]	0.782821
SCARNA18	ENST00000391037	small Cajal body-specific RNA 18 [Source:RFAM;Acc:RF00283]	0.782835
GH1	ENST00000408987	Somatotropin Precursor (Growth hormone)(GH)(GH-N)(Pituitary growth hormone)(Growth hormone 1) [Source:UniProtKB/Swiss-Prot;Acc:P01241]	0.782871
ANXA9	ENST00000368947	Annexin A9 (Annexin-9)(Annexin-31)(Annexin XXXI)(Pemphaxin) [Source:UniProtKB/Swiss-Prot;Acc:O76027]	0.782935
TCEB3C	ENST00000330682	RNA polymerase II transcription factor SIII subunit A3 (Elongin-A3)(EloA3)(Transcription elongation factor B polypeptide 3C) [Source:UniProtKB/Swiss-Prot;Acc:Q8NG57]	0.783041
SLC35C2	ENST00000372223	Solute carrier family 35 member C2 (Ovarian cancer overexpressed gene 1 protein) [Source:UniProtKB/Swiss-Prot;Acc:Q9NQQ7]	0.783114
RP4-545L17.10	ENST00000400633	Uncharacterized protein LOC400831 [Source:UniProtKB/Swiss-Prot;Acc:A1L168]	0.78312
C11orf10	ENST00000257262	UPF0197 transmembrane protein C11orf10 [Source:UniProtKB/Swiss-Prot;Acc:P61165]	0.783196
SPN	ENST00000360121	Leukosialin Precursor (Leukocyte sialoglycoprotein)(Sialophorin)(Galactoglycoprotein)(GALGP)(CD43 antigen) [Source:UniProtKB/Swiss-Prot;Acc:P16150]	0.783215
CD93	ENST00000246006	Complement component C1q receptor Precursor (Complement component 1 q subcomponent receptor 1)(C1q/MBL/SPA receptor)(C1qR(p))(C1qRp)(C1qR)(Matrix-remodeling-associated protein 4)(CDw93)(CD93 antigen) [Source:UniProtKB/Swiss-Prot;Acc:Q9NPY3]	0.783227
AC106045.5-1	ENST00000398808	NA	0.78328
RNF138	ENST00000399230	E3 ubiquitin-protein ligase RNF138 (EC 6.3.2.-)(RING finger protein 138)(Nemo-like kinase-associated RING finger protein)(NLK-associated RING finger protein) [Source:UniProtKB/Swiss-Prot;Acc:Q8WVD3]	0.783422
MUC12	ENST00000379442	Mucin-12 Precursor (MUC-12)(Mucin-11)(MUC-11) [Source:UniProtKB/Swiss-Prot;Acc:Q9UKN1]	0.783432
KIAA1432	ENST00000381532	Protein RIC1 homolog (Connexin 43-interacting protein of 150 kDa) [Source:UniProtKB/Swiss-Prot;Acc:Q4ADV7]	0.783437
AADAC	ENST00000232892	Arylacetamide deacetylase (AADAC)(EC 3.1.1.-) [Source:UniProtKB/Swiss-Prot;Acc:P22760]	0.783524
CDH23	ENST00000398809	Cadherin-23 Precursor (Otocadherin) [Source:UniProtKB/Swiss-Prot;Acc:Q9H251]	0.783573
GEMIN4	ENST00000319004	Component of gems 4 (Gemin-4)(p97) [Source:UniProtKB/Swiss-Prot;Acc:P57678]	0.783613
RP3-334F4.2	ENST00000403509	NA	0.783746
TIMM10	ENST00000257245	Mitochondrial import inner membrane translocase subunit Tim10 [Source:UniProtKB/Swiss-Prot;Acc:P62072]	0.783808
ITPKC	ENST00000263370	Inositol-trisphosphate 3-kinase C (EC 2.7.1.127)(Inositol 1,4,5-trisphosphate 3-kinase C)(InsP 3-kinase C)(IP3K-C) [Source:UniProtKB/Swiss-Prot;Acc:Q96DU7]	0.783827
KLHL24	ENST00000242809	Kelch-like protein 24 (Kainate receptor-interacting protein for GluR6)(KRIP6)(Protein DRE1) [Source:UniProtKB/Swiss-Prot;Acc:Q6TFL4]	0.78408
SESN1	ENST00000356644	Sestrin-1 (p53-regulated protein PA26) [Source:UniProtKB/Swiss-Prot;Acc:Q9Y6P5]	0.78412
TSHZ3	ENST00000240587	Teashirt homolog 3 (Zinc finger protein 537) [Source:UniProtKB/Swiss-Prot;Acc:Q63HK5]	0.784174
IHH	ENST00000295731	Indian hedgehog protein Precursor (IHH)(HHG-2) [Contains Indian hedgehog protein N-product;Indian hedgehog protein C-product] [Source:UniProtKB/Swiss-Prot;Acc:Q14623]	0.784265
OR10A5	ENST00000299454	Olfactory receptor 10A5 (Olfactory receptor-like protein JCG6)(Olfactory receptor 11-403)(OR11-403)(HP3) [Source:UniProtKB/Swiss-Prot;Acc:Q9H207]	0.784302
MAGIX	ENST00000399915	MAGI family member, X-linked (MAGIX), transcript variant 1, mRNA [Source:RefSeq DNA;Acc:NM_024859]	0.784415
CLEC14A	ENST00000342213	C-type lectin domain family 14 member A Precursor (Epidermal growth factor receptor 5)(EGFR-5) [Source:UniProtKB/Swiss-Prot;Acc:Q86T13]	0.784676
ST3GAL3	ENST00000361746	CMP-N-acetylneuraminate-beta-1,4-galactoside alpha-2,3-sialyltransferase (EC 2.4.99.6)(N-acetyllactosaminide alpha-2,3-sialyltransferase)(Gal beta-1,3(4) GlcNAc alpha-2,3 sialyltransferase)(ST3GalIII)(ST3N)(Sialyltransferase 6) [Source:UniProtKB/Swiss-Prot;Acc:Q11203]	0.784765
TP53I11	ENST00000395648	p53-induced protein [Source:RefSeq peptide;Acc:NP_006025]	0.784783
FAM83E	ENST00000263266	Protein FAM83E [Source:UniProtKB/Swiss-Prot;Acc:Q2M2I3]	0.784795
ALPPL2	ENST00000295453	Alkaline phosphatase, placental-like Precursor (EC 3.1.3.1)(Alkaline phosphatase Nagao isozyme)(Germ cell alkaline phosphatase)(GCAP)(PLAP-like)(ALP-1) [Source:UniProtKB/Swiss-Prot;Acc:P10696]	0.784834
MIRHG1	ENST00000400282	Putative microRNA host gene 1 protein [Source:UniProtKB/Swiss-Prot;Acc:Q75NE6]	0.784868
UBIAD1	ENST00000376810	UbiA prenyltransferase domain-containing protein 1 (Transitional epithelial response protein 1) [Source:UniProtKB/Swiss-Prot;Acc:Q9Y5Z9]	0.784917
ITGA6	ENST00000264107	Integrin alpha-6 Precursor (VLA-6)(CD49 antigen-like family member F)(CD49f antigen) [Contains Integrin alpha-6 heavy chain;Integrin alpha-6 light chain] [Source:UniProtKB/Swiss-Prot;Acc:P23229]	0.784971
ARHGAP30	ENST00000368015	Rho GTPase-activating protein 30 (Rho-type GTPase-activating protein 30) [Source:UniProtKB/Swiss-Prot;Acc:Q7Z6I6]	0.785133
COL20A1	ENST00000354338	Collagen alpha-1(XX) chain Precursor [Source:UniProtKB/Swiss-Prot;Acc:Q9P218]	0.7852
CYP2J2	ENST00000371204	Cytochrome P450 2J2 (EC 1.14.14.1)(CYPIIJ2)(Arachidonic acid epoxygenase) [Source:UniProtKB/Swiss-Prot;Acc:P51589]	0.785291
EXOC3L2	ENST00000252482	Exocyst complex component 3-like protein 2 (HBV X-transactivated gene 7 protein) [Source:UniProtKB/Swiss-Prot;Acc:Q2M3D2]	0.785388
FRAS1	ENST00000325942	Extracellular matrix protein FRAS1 Precursor [Source:UniProtKB/Swiss-Prot;Acc:Q86XX4]	0.78543
MATN4	ENST00000372751	Matrilin-4 Precursor [Source:UniProtKB/Swiss-Prot;Acc:O95460]	0.785505
SSTR2	ENST00000315332	Somatostatin receptor type 2 (SS2R)(SRIF-1) [Source:UniProtKB/Swiss-Prot;Acc:P30874]	0.785708
C6orf163	ENST00000369574	Uncharacterized protein C6orf163 [Source:UniProtKB/Swiss-Prot;Acc:Q5TEZ5]	0.785824
CCDC8	ENST00000307522	Coiled-coil domain-containing protein 8 [Source:UniProtKB/Swiss-Prot;Acc:Q9H0W5]	0.78603
RHOF	ENST00000267205	Rho-related GTP-binding protein RhoF Precursor (Rho family GTPase Rif)(Rho in filopodia) [Source:UniProtKB/Swiss-Prot;Acc:Q9HBH0]	0.786076
TTC7A	ENST00000263737	Tetratricopeptide repeat protein 7A (TPR repeat protein 7A) [Source:UniProtKB/Swiss-Prot;Acc:Q9ULT0]	0.786268
TMEM61	ENST00000371268	Transmembrane protein 61 [Source:UniProtKB/Swiss-Prot;Acc:Q8N0U2]	0.786299
AMH	ENST00000221496	Muellerian-inhibiting factor Precursor (MIS)(Anti-Muellerian hormone)(AMH)(Muellerian-inhibiting substance) [Source:UniProtKB/Swiss-Prot;Acc:P03971]	0.786311
HTRA3	ENST00000382512	Probable serine protease HTRA3 Precursor (EC 3.4.21.-)(High-temperature requirement factor A3)(Pregnancy-related serine protease) [Source:UniProtKB/Swiss-Prot;Acc:P83110]	0.78638
VKORC1L1	ENST00000360768	Vitamin K epoxide reductase complex subunit 1-like protein 1 (VKORC1-like protein 1) [Source:UniProtKB/Swiss-Prot;Acc:Q8N0U8]	0.786547
hsa-mir-429	ENST00000362106	hsa-mir-429 [Source:miRBase;Acc:MI0001641]	0.786557
CRMP1	ENST00000397890	Dihydropyrimidinase-related protein 1 (DRP-1)(Collapsin response mediator protein 1)(CRMP-1) [Source:UniProtKB/Swiss-Prot;Acc:Q14194]	0.786708
SULT1B1	ENST00000310613	Sulfotransferase family cytosolic 1B member 1 (EC 2.8.2.-)(Sulfotransferase 1B2)(Thyroid hormone sulfotransferase) [Source:UniProtKB/Swiss-Prot;Acc:O43704]	0.786819
APOA4	ENST00000357780	apolipoprotein A-IV precursor [Source:RefSeq peptide;Acc:NP_000473]	0.786849
LINGO4	ENST00000368820	Leucine-rich repeat and immunoglobulin-like domain-containing nogo receptor-interacting protein 4 Precursor (Leucine-rich repeat neuronal protein 6D) [Source:UniProtKB/Swiss-Prot;Acc:Q6UY18]	0.786978
AC090514.1	ENST00000399474	NA	0.787068
CD22	ENST00000270311	B-cell receptor CD22 Precursor (Sialic acid-binding Ig-like lectin 2)(Siglec-2)(Leu-14)(B-lymphocyte cell adhesion molecule)(BL-CAM)(CD22 antigen) [Source:UniProtKB/Swiss-Prot;Acc:P20273]	0.787144
AKNA	ENST00000394582	AT-hook-containing transcription factor [Source:UniProtKB/Swiss-Prot;Acc:Q7Z591]	0.78719
GLTSCR1	ENST00000396720	Glioma tumor suppressor candidate region gene 1 protein [Source:UniProtKB/Swiss-Prot;Acc:Q9NZM4]	0.787245
BAAT	ENST00000259407	Bile acid-CoA:amino acid N-acyltransferase (BAT)(BACAT)(EC 2.3.1.65)(Glycine N-choloyltransferase)(Long-chain fatty-acyl-CoA hydrolase)(EC 3.1.2.2) [Source:UniProtKB/Swiss-Prot;Acc:Q14032]	0.787469
FASN	ENST00000306749	Fatty acid synthase (EC 2.3.1.85) [Includes [Acyl-carrier-protein] S-acetyltransferase(EC 2.3.1.38);[Acyl-carrier-protein] S-malonyltransferase(EC 2.3.1.39);3-oxoacyl-[acyl-carrier-protein] synthase(EC 2.3.1.41);3-oxoacyl-[acyl-carrier-protein] reductase(EC 1.1.1.100);3-hydroxypalmitoyl-[acyl-carrier-protein] dehydratase(EC 4.2.1.61);Enoyl-[acyl-carrier-protein] reductase(EC 1.3.1.10);Oleoyl-[acy…	0.787481
HOXC12	ENST00000243103	Homeobox protein Hox-C12 (Hox-3F) [Source:UniProtKB/Swiss-Prot;Acc:P31275]	0.787514
ZNF324	ENST00000196482	Zinc finger protein 324A (Zinc finger protein ZF5128) [Source:UniProtKB/Swiss-Prot;Acc:O75467]	0.787522
HAMP	ENST00000222304	Hepcidin Precursor (Liver-expressed antimicrobial peptide)(LEAP-1)(Putative liver tumor regressor)(PLTR) [Contains Hepcidin-25(Hepc25);Hepcidin-20(Hepc20)] [Source:UniProtKB/Swiss-Prot;Acc:P81172]	0.787532
KLHDC7B	ENST00000395676	Kelch domain-containing protein 7B [Source:UniProtKB/Swiss-Prot;Acc:Q96G42]	0.787591
DNM1	ENST00000341179	Dynamin-1 (EC 3.6.5.5) [Source:UniProtKB/Swiss-Prot;Acc:Q05193]	0.787599
GPR12	ENST00000405846	Probable G-protein coupled receptor 12 [Source:UniProtKB/Swiss-Prot;Acc:P47775]	0.787781
KCNG2	ENST00000316249	Potassium voltage-gated channel subfamily G member 2 (Voltage-gated potassium channel subunit Kv6.2)(Cardiac potassium channel subunit) [Source:UniProtKB/Swiss-Prot;Acc:Q9UJ96]	0.787807
PLEKHN1	ENST00000379407	Pleckstrin homology domain-containing family N member 1 [Source:UniProtKB/Swiss-Prot;Acc:Q494U1]	0.788029
ENSA	ENST00000369014	Alpha-endosulfine (ARPP-19e) [Source:UniProtKB/Swiss-Prot;Acc:O43768]	0.788074
DQX1	ENST00000404568	ATP-dependent RNA helicase DQX1 (EC 3.6.1.-)(DEAQ box polypeptide 1) [Source:UniProtKB/Swiss-Prot;Acc:Q8TE96]	0.788085
BDH1	ENST00000392378	D-beta-hydroxybutyrate dehydrogenase, mitochondrial Precursor (BDH)(EC 1.1.1.30)(3-hydroxybutyrate dehydrogenase) [Source:UniProtKB/Swiss-Prot;Acc:Q02338]	0.788189
[truncated: 6,427 more rows]
