# Supplementary material for: Methylated DNA Binding Domain Protein 2 (MBD2) Coordinately Silences Gene Expression through Activation of the MicroRNA hsa-mir-496 Promoter in Breast Cancer Cell Line
Source: PLoS One. 2013 Oct 29;8(10):e74009. doi: 10.1371/journal.pone.0074009 (PMC3812180; doi:10.1371/journal.pone.0074009)
Supplement: Table S2 — Repressed transcripts following MBD2 overexpression in MCF-10A that overlap with putative targets of hsa-mir-496. (XLSX) [file pone.0074009.s002.xlsx]

## Sheet: Sheet1
Targets of mir-496	Fold Change
PTGS1	0.13936
POU2F3	0.189309
RHBDL2	0.285933
CTSH	0.341351
FGFBP1	0.363408
MGST2	0.400565
CYP4F12	0.401375
ZDHHC13	0.478551
PLA2G4A	0.495507
PCOLCE2	0.53167
PLAUR	0.543463
CYP4F3	0.549601
CNGA1	0.556724
PIK3R1	0.580314
SMPDL3A	0.606722
LYST	0.628858
ERGIC3	0.631848
CLYBL	0.640331
AREG	0.648468
MXI1	0.650997
PPAP2A	0.664143
MANBA	0.665904
ABHD12	0.670352
SLC16A14	0.680452
TACR1	0.680757
MRRF	0.681108
PIGB	0.684247
SPG3A	0.689754
CDIPT	0.691964
CPE	0.694842
CFH	0.69812
C1orf66	0.705196
BRAF	0.717904
HSD17B7	0.721224
BCL2L10	0.732225
CFC1	0.733747
IBSP	0.734092
HEATR5B	0.738161
TMEM126B	0.739617
TM7SF3	0.743068
TMED5	0.74397
ADRB1	0.753195
MOSPD3	0.757658
COPS5	0.759121
ZDHHC19	0.759739
POLR1D	0.762528
HSPB7	0.766573
VPREB3	0.779865
RPN2	0.781665
HRASLS	0.782408
CEP152	0.789671
UGT2B17	0.790903
GNAL	0.792811
AYTL1	0.793523
SILV	0.793924
NTRK1	0.804686
GPR89B	0.806573
ATP2A2	0.815672
KLF12	0.817979
PLA2G7	0.818727
CCKAR	0.821324
SESN3	0.821933
SYT5	0.824337
CA8	0.825242
RBP3	0.827919
HOXB6	0.829029
TDRD1	0.832353
HTR1A	0.832888
ADCYAP1R1	0.833756
DLD	0.834002
SLC28A1	0.834667
PLA2G10	0.834752
TYRL	0.834922
KCND3	0.83652
TYRO3	0.838964
TMTC4	0.840165
C9orf68	0.840722
FOXA3	0.841377
MAP3K10	0.842121
SARDH	0.843457
PMPCB	0.846136
CHIC2	0.847655
ZNF259	0.849674
C18orf34	0.851711
CPNE4	0.853907
POLR3B	0.854681
PXT1	0.855011
GJA4	0.858423
ADAMTS20	0.859641
TMEM71	0.859995
PCDH12	0.861039
NRG2	0.862002
PYDC1	0.863147
BSND	0.865713
METAP2	0.866722
C20orf62	0.868988
ANKS4B	0.869359
KRT20	0.87026
UBE2H	0.87078
ZNF330	0.871414
GARNL3	0.872493
NDUFA1	0.873106
KCNV2	0.874028
DTNA	0.875372
SERPINB10	0.875695
SLC25A35	0.87686
NR1D1	0.877064
FCRL2	0.87759
JUN	0.879055
CCDC33	0.880233
GPR4	0.880422
SPAG6	0.880789
GPR18	0.882146
STOX2	0.882172
LANCL3	0.882607
GNPTAB	0.882815
JAKMIP2	0.883406
LHX5	0.883612
BEST1	0.885199
C9orf84	0.888028
TRHR	0.889059
SSBP1	0.890652
CLDN20	0.891763
COL13A1	0.892121
KRT23	0.894252
SPCS1	0.895233
C1orf114	0.895552
PER3	0.898032
DRD1IP	0.902733
CACNG8	0.903099
KRT32	0.903486
NDUFB1	0.904025
TRPV1	0.90452
CLRN3	0.905972
CDH16	0.906132
SERPINF1	0.906995
KLRC4	0.907641
C12orf28	0.907806
APOL4	0.907992
WIF1	0.908308
GPR22	0.908563
